# Supplementary material for: Transcriptome and single-cell analysis reveal the contribution of immunosuppressive microenvironment for promoting glioblastoma progression
Source: Front Immunol. 2023 Jan 5;13:1051701. doi: 10.3389/fimmu.2022.1051701 (PMC9851159; doi:10.3389/fimmu.2022.1051701)
Supplement: Supplementary Table 2 — The survival related genes of each subtype specific module; which were mainly located in M5 and M7 (P subtype). [file Table_2.xlsx]

## Sheet: module_cox_logtpm.sel
moduleColors	gene_name	Probe	Gene.ID	Length	gene_biotype	GeneID	Alias	Description	Gene_type	Label	kME	p.value	HR	cluster	surv	selbool	mid2
brown_M5	LTBP2	LTBP2	ENSG00000119681	9091	protein_coding	4053	C14orf141|GLC3D|LTBP3|MSPKA|MSTP031|WMS3	latent transforming growth factor beta binding protein 2	protein-coding	Offical	0.667885	0.0098	1.3	C2	poor	sel	P-M5:poor
brown_M5	GCKR	GCKR	ENSG00000084734	3146	protein_coding	2646	FGQTL5|GKRP	glucokinase regulator	protein-coding	Offical	0.30538	0.022	1.5	C2	poor	sel	P-M5:poor
brown_M5	VDR	VDR	ENSG00000111424	5674	protein_coding	7421	NR1I1|PPP1R163	vitamin D receptor	protein-coding	Offical	0.801256	0.0019	1.4	C2	poor	sel	P-M5:poor
brown_M5	SFN	SFN	ENSG00000175793	1320	protein_coding	2810	YWHAS	stratifin	protein-coding	Offical	0.332407	0.017	1.2	C2	poor	sel	P-M5:poor
brown_M5	MET	MET	ENSG00000105976	7039	protein_coding	4233	AUTS9|DFNB97|HGFR|RCCP2|c-Met	MET proto-oncogene, receptor tyrosine kinase	protein-coding	Offical	0.405245	0.036	1.1	C2	poor	sel	P-M5:poor
brown_M5	ITGB5	ITGB5	ENSG00000082781	6447	protein_coding	3693	-	integrin subunit beta 5	protein-coding	Offical	0.500088	0.0026	1.4	C2	poor	sel	P-M5:poor
brown_M5	ACAP1	ACAP1	ENSG00000072818	7421	protein_coding	9744	CENTB1	ArfGAP with coiled-coil, ankyrin repeat and PH domains 1	protein-coding	Offical	0.547197	8.1e-05	2	C2	poor	sel	P-M5:poor
brown_M5	B3GNT8	B3GNT8	ENSG00000177191	1874	protein_coding	374907	B3GALT7|BGALT15|beta3Gn-T8	UDP-GlcNAc:betaGal beta-1,3-N-acetylglucosaminyltransferase 8	protein-coding	Offical	0.59264	0.017	1.5	C2	poor	sel	P-M5:poor
brown_M5	CLCF1	CLCF1	ENSG00000175505	1975	protein_coding	23529	BSF-3|BSF3|CISS2|CLC|NNT-1|NNT1|NR6	cardiotrophin like cytokine factor 1	protein-coding	Offical	0.544827	0.0051	1.3	C2	poor	sel	P-M5:poor
brown_M5	APCDD1L	APCDD1L	ENSG00000198768	3942	protein_coding	164284	-	APC down-regulated 1 like	protein-coding	Offical	0.319368	0.038	1.2	C2	poor	sel	P-M5:poor
brown_M5	FCGR2C	FCGR2C	ENSG00000244682	3580	polymorphic_pseudogene	9103	CD32|CD32C|CDW32|FCG2|FCRIIC|IGFR2	Fc fragment of IgG receptor IIc (gene/pseudogene)	protein-coding	Offical	0.684913	0.019	1.2	C2	poor	sel	P-M5:poor
brown_M5	DUSP23	DUSP23	ENSG00000158716	825	protein_coding	54935	DUSP25|LDP-3|LDP3|MOSP|VHZ	dual specificity phosphatase 23	protein-coding	Offical	0.573362	0.017	1.3	C2	poor	sel	P-M5:poor
brown_M5	BANK1	BANK1	ENSG00000153064	6144	protein_coding	55024	BANK	B cell scaffold protein with ankyrin repeats 1	protein-coding	Offical	0.351004	0.047	1.3	C2	poor	sel	P-M5:poor
brown_M5	RILPL2	RILPL2	ENSG00000150977	6141	protein_coding	196383	RLP2	Rab interacting lysosomal protein like 2	protein-coding	Offical	0.700635	0.047	1.4	C2	poor	sel	P-M5:poor
brown_M5	S100A8	S100A8	ENSG00000143546	1006	protein_coding	6279	60B8AG|CAGA|CFAG|CGLA|CP-10|L1Ag|MA387|MIF|MRP8|NIF|P8	S100 calcium binding protein A8	protein-coding	Offical	0.717191	0.025	1.1	C2	poor	sel	P-M5:poor
brown_M5	ISG20	ISG20	ENSG00000172183	7363	protein_coding	3669	CD25|HEM45	interferon stimulated exonuclease gene 20	protein-coding	Offical	0.424524	0.0007	1.6	C2	poor	sel	P-M5:poor
brown_M5	RHOD	RHOD	ENSG00000173156	1265	protein_coding	29984	ARHD|RHOHP1|RHOM|Rho	ras homolog family member D	protein-coding	Offical	0.320925	0.028	1.1	C2	poor	sel	P-M5:poor
brown_M5	MYL12A	MYL12A	ENSG00000101608	3245	protein_coding	10627	HEL-S-24|MLC-2B|MLCB|MRCL3|MRLC3|MYL2B	myosin light chain 12A	protein-coding	Offical	0.569067	0.016	1.4	C2	poor	sel	P-M5:poor
brown_M5	TNFSF14	TNFSF14	ENSG00000125735	4778	protein_coding	8740	CD258|HVEML|LIGHT|LTg	TNF superfamily member 14	protein-coding	Offical	0.557315	0.003	1.3	C2	poor	sel	P-M5:poor
brown_M5	TNFSF12	TNFSF12	ENSG00000239697	1879	protein_coding	8742	APO3L|DR3LG|TNLG4A|TWEAK	TNF superfamily member 12	protein-coding	Offical	0.596835	0.021	1.6	C2	poor	sel	P-M5:poor
brown_M5	FAH	FAH	ENSG00000103876	7203	protein_coding	2184	-	fumarylacetoacetate hydrolase	protein-coding	Offical	0.689675	0.003	1.7	C2	poor	sel	P-M5:poor
brown_M5	CTSB	CTSB	ENSG00000164733	7428	protein_coding	1508	APPS|CPSB|RECEUP	cathepsin B	protein-coding	Offical	0.811119	0.0037	1.4	C2	poor	sel	P-M5:poor
brown_M5	SLC10A3	SLC10A3	ENSG00000126903	2247	protein_coding	8273	DXS253E|P3	solute carrier family 10 member 3	protein-coding	Offical	0.556804	0.042	1.4	C2	poor	sel	P-M5:poor
brown_M5	GAS6	GAS6	ENSG00000183087	6006	protein_coding	2621	AXLLG|AXSF	growth arrest specific 6	protein-coding	Offical	0.64597	0.028	1.3	C2	poor	sel	P-M5:poor
brown_M5	LY75	LY75	ENSG00000054219	8798	protein_coding	4065	CD205|CLEC13B|DEC-205|GP200-MR6|LY-75	lymphocyte antigen 75	protein-coding	Offical	0.631302	0.035	1.4	C2	poor	sel	P-M5:poor
brown_M5	SDC4	SDC4	ENSG00000124145	2613	protein_coding	6385	SYND4	syndecan 4	protein-coding	Offical	0.377182	0.006	1.2	C2	poor	sel	P-M5:poor
brown_M5	APOBEC3F	APOBEC3F	ENSG00000128394	3242	protein_coding	200316	A3F|ARP8|BK150C2.4.MRNA|KA6	apolipoprotein B mRNA editing enzyme catalytic subunit 3F	protein-coding	Offical	0.544329	0.037	1.3	C2	poor	sel	P-M5:poor
brown_M5	MEFV	MEFV	ENSG00000103313	4819	protein_coding	4210	FMF|MEF|PAAND|TRIM20	MEFV innate immuity regulator, pyrin	protein-coding	Offical	0.624896	0.016	1.7	C2	poor	sel	P-M5:poor
brown_M5	ALDH1A1	ALDH1A1	ENSG00000165092	2849	protein_coding	216	ALDC|ALDH-E1|ALDH1|ALDH11|HEL-9|HEL-S-53e|HEL12|PUMB1|RALDH1	aldehyde dehydrogenase 1 family member A1	protein-coding	Offical	0.288577	0.039	1.2	C2	poor	sel	P-M5:poor
brown_M5	ATP6V1B2	ATP6V1B2	ENSG00000147416	7816	protein_coding	526	ATP6B1B2|ATP6B2|DOOD|HO57|VATB|VPP3|Vma2|ZLS2	ATPase H+ transporting V1 subunit B2	protein-coding	Offical	0.416209	0.037	1.7	C2	poor	sel	P-M5:poor
brown_M5	TNFRSF11B	TNFRSF11B	ENSG00000164761	2827	protein_coding	4982	OCIF|OPG|PDB5|TR1	TNF receptor superfamily member 11b	protein-coding	Offical	0.353073	0.011	1.2	C2	poor	sel	P-M5:poor
brown_M5	GPR171	GPR171	ENSG00000174946	1795	protein_coding	29909	H963	G protein-coupled receptor 171	protein-coding	Offical	0.699407	0.0055	1.8	C2	poor	sel	P-M5:poor
brown_M5	HAS1	HAS1	ENSG00000105509	2241	protein_coding	3036	HAS	hyaluronan synthase 1	protein-coding	Offical	0.440768	0.00027	1.6	C2	poor	sel	P-M5:poor
brown_M5	TREM1	TREM1	ENSG00000124731	4329	protein_coding	54210	CD354|TREM-1	triggering receptor expressed on myeloid cells 1	protein-coding	Offical	0.623671	0.015	1.2	C2	poor	sel	P-M5:poor
brown_M5	MCEMP1	MCEMP1	ENSG00000183019	1906	protein_coding	199675	C19orf59	mast cell expressed membrane protein 1	protein-coding	Offical	0.722022	0.043	1.2	C2	poor	sel	P-M5:poor
brown_M5	HTATIP2	HTATIP2	ENSG00000109854	2797	protein_coding	10553	CC3|SDR44U1|TIP30	HIV-1 Tat interactive protein 2	protein-coding	Offical	0.406162	0.015	1.2	C2	poor	sel	P-M5:poor
brown_M5	CTSZ	CTSZ	ENSG00000101160	2038	protein_coding	1522	CTSX	cathepsin Z	protein-coding	Offical	0.839164	0.012	1.3	C2	poor	sel	P-M5:poor
brown_M5	SGMS2	SGMS2	ENSG00000164023	7635	protein_coding	166929	CDL|SMS2	sphingomyelin synthase 2	protein-coding	Offical	0.581779	0.019	1.4	C2	poor	sel	P-M5:poor
brown_M5	STEAP3	STEAP3	ENSG00000115107	4562	protein_coding	55240	AHMIO2|STMP3|TSAP6|dudlin-2|dudulin-2|pHyde	STEAP3 metalloreductase	protein-coding	Offical	0.494821	0.0011	1.3	C2	poor	sel	P-M5:poor
brown_M5	COL13A1	COL13A1	ENSG00000197467	5888	protein_coding	1305	CMS19|COLXIIIA1	collagen type XIII alpha 1 chain	protein-coding	Offical	0.492016	0.017	1.3	C2	poor	sel	P-M5:poor
brown_M5	BRI3	BRI3	ENSG00000164713	5139	protein_coding	25798	I3	brain protein I3	protein-coding	Offical	0.386041	0.0065	1.8	C2	poor	sel	P-M5:poor
brown_M5	CD247	CD247	ENSG00000198821	4034	protein_coding	919	CD3-ZETA|CD3H|CD3Q|CD3Z|IMD25|T3Z|TCRZ	CD247 molecule	protein-coding	Offical	0.454333	0.026	1.5	C2	poor	sel	P-M5:poor
brown_M5	CLEC5A	CLEC5A	ENSG00000258227	4129	protein_coding	23601	CLECSF5|MDL-1|MDL1	C-type lectin domain containing 5A	protein-coding	Offical	0.453555	0.0089	1.2	C2	poor	sel	P-M5:poor
brown_M5	TNFRSF10C	TNFRSF10C	ENSG00000173535	1868	protein_coding	8794	CD263|DCR1|DCR1-TNFR|LIT|TRAIL-R3|TRAILR3|TRID	TNF receptor superfamily member 10c	protein-coding	Offical	0.636498	0.033	1.3	C2	poor	sel	P-M5:poor
brown_M5	LTB	LTB	ENSG00000227507	1535	protein_coding	4050	TNFC|TNFSF3|TNLG1C|p33	lymphotoxin beta	protein-coding	Offical	0.624398	0.017	1.4	C2	poor	sel	P-M5:poor
brown_M5	S100A11	S100A11	ENSG00000163191	680	protein_coding	6282	HEL-S-43|MLN70|S100C	S100 calcium binding protein A11	protein-coding	Offical	0.731941	0.034	1.2	C2	poor	sel	P-M5:poor
brown_M5	CD40	CD40	ENSG00000101017	2527	protein_coding	958	Bp50|CDW40|TNFRSF5|p50	CD40 molecule	protein-coding	Offical	0.711065	0.039	1.3	C2	poor	sel	P-M5:poor
brown_M5	CD5	CD5	ENSG00000110448	3221	protein_coding	921	LEU1|T1	CD5 molecule	protein-coding	Offical	0.663692	0.038	1.4	C2	poor	sel	P-M5:poor
brown_M5	SUMF1	SUMF1	ENSG00000144455	6952	protein_coding	285362	AAPA3037|FGE|UNQ3037	sulfatase modifying factor 1	protein-coding	Offical	0.618124	0.021	1.5	C2	poor	sel	P-M5:poor
brown_M5	CCL7	CCL7	ENSG00000108688	863	protein_coding	6354	FIC|MARC|MCP-3|MCP3|NC28|SCYA6|SCYA7	C-C motif chemokine ligand 7	protein-coding	Offical	0.630132	0.019	1.2	C2	poor	sel	P-M5:poor
brown_M5	PLA2R1	PLA2R1	ENSG00000153246	15357	protein_coding	22925	CLEC13C|PLA2-R|PLA2G1R|PLA2IR|PLA2R	phospholipase A2 receptor 1	protein-coding	Offical	0.409394	0.00044	1.5	C2	poor	sel	P-M5:poor
brown_M5	VENTX	VENTX	ENSG00000151650	2911	protein_coding	27287	HPX42B|NA88A|VENTX2	VENT homeobox	protein-coding	Offical	0.711911	0.013	1.3	C2	poor	sel	P-M5:poor
brown_M5	C5orf46	C5orf46	ENSG00000178776	1232	protein_coding	389336	SSSP1	chromosome 5 open reading frame 46	protein-coding	Offical	0.391276	0.00024	1.5	C2	poor	sel	P-M5:poor
brown_M5	CYP11A1	CYP11A1	ENSG00000140459	3491	protein_coding	1583	CYP11A|CYPXIA1|P450SCC	cytochrome P450 family 11 subfamily A member 1	protein-coding	Offical	0.287456	0.024	1.3	C2	poor	sel	P-M5:poor
brown_M5	ANXA2	ANXA2	ENSG00000182718	8824	protein_coding	302	ANX2|ANX2L4|CAL1H|HEL-S-270|LIP2|LPC2|LPC2D|P36|PAP-IV	annexin A2	protein-coding	Offical	0.497547	0.0059	1.3	C2	poor	sel	P-M5:poor
brown_M5	IL7	IL7	ENSG00000104432	3392	protein_coding	3574	IL-7	interleukin 7	protein-coding	Offical	0.412035	0.022	1.4	C2	poor	sel	P-M5:poor
brown_M5	C11orf88	C11orf88	ENSG00000183644	3280	protein_coding	399949	C11orf88	HOATZ cilia and flagella associated protein	protein-coding	Alias	0.235949	0.047	1.2	C2	poor	sel	P-M5:poor
brown_M5	BDKRB2	BDKRB2	ENSG00000168398	6845	protein_coding	624	B2R|BK-2|BK2|BKR2|BRB2	bradykinin receptor B2	protein-coding	Offical	0.512293	0.0037	1.3	C2	poor	sel	P-M5:poor
brown_M5	SNX10	SNX10	ENSG00000086300	3518	protein_coding	29887	OPTB8	sorting nexin 10	protein-coding	Offical	0.429482	0.0036	1.2	C2	poor	sel	P-M5:poor
brown_M5	CLIC3	CLIC3	ENSG00000169583	1177	protein_coding	9022	-	chloride intracellular channel 3	protein-coding	Offical	0.366371	0.017	1.5	C2	poor	sel	P-M5:poor
brown_M5	GLMP	GLMP	ENSG00000198715	3471	protein_coding	112770	C1orf85|NCU-G1	glycosylated lysosomal membrane protein	protein-coding	Offical	0.549139	0.025	1.4	C2	poor	sel	P-M5:poor
brown_M5	MANBA	MANBA	ENSG00000109323	11743	protein_coding	4126	MANB1	mannosidase beta	protein-coding	Offical	0.601718	0.0029	2	C2	poor	sel	P-M5:poor
brown_M5	METTL27	METTL27	ENSG00000165171	1469	protein_coding	155368	WBSCR27	methyltransferase like 27	protein-coding	Offical	0.325361	0.028	1.2	C2	poor	sel	P-M5:poor
brown_M5	CTSL	CTSL	ENSG00000135047	2366	protein_coding	1514	CATL|CTSL1|MEP	cathepsin L	protein-coding	Offical	0.727091	0.0079	1.4	C2	poor	sel	P-M5:poor
brown_M5	FAM83H	FAM83H	ENSG00000180921	5654	protein_coding	286077	AI3|AI3A	family with sequence similarity 83 member H	protein-coding	Offical	0.520379	0.043	1.3	C2	poor	sel	P-M5:poor
brown_M5	CLEC2B	CLEC2B	ENSG00000110852	2638	protein_coding	9976	AICL|CLECSF2|HP10085|IFNRG1	C-type lectin domain family 2 member B	protein-coding	Offical	0.638528	0.023	1.2	C2	poor	sel	P-M5:poor
brown_M5	IL2RB	IL2RB	ENSG00000100385	4700	protein_coding	3560	CD122|IL15RB|IMD63|P70-75	interleukin 2 receptor subunit beta	protein-coding	Offical	0.714686	0.02	1.4	C2	poor	sel	P-M5:poor
brown_M5	CPA4	CPA4	ENSG00000128510	3958	protein_coding	51200	CPA3	carboxypeptidase A4	protein-coding	Offical	0.307402	0.034	1.2	C2	poor	sel	P-M5:poor
brown_M5	BCL2A1	BCL2A1	ENSG00000140379	1089	protein_coding	597	ACC-1|ACC-2|ACC1|ACC2|BCL2L5|BFL1|GRS|HBPA1	BCL2 related protein A1	protein-coding	Offical	0.787062	0.042	1.1	C2	poor	sel	P-M5:poor
brown_M5	ALDH3B1	ALDH3B1	ENSG00000006534	6626	protein_coding	221	ALDH4|ALDH7	aldehyde dehydrogenase 3 family member B1	protein-coding	Offical	0.747016	0.011	1.4	C2	poor	sel	P-M5:poor
brown_M5	TSLP	TSLP	ENSG00000145777	4282	protein_coding	85480	-	thymic stromal lymphopoietin	protein-coding	Offical	0.362499	0.0074	1.5	C2	poor	sel	P-M5:poor
brown_M5	SKAP1	SKAP1	ENSG00000141293	2648	protein_coding	8631	HEL-S-81p|SCAP1|SKAP55	src kinase associated phosphoprotein 1	protein-coding	Offical	0.607305	0.028	1.6	C2	poor	sel	P-M5:poor
brown_M5	ADPRH	ADPRH	ENSG00000144843	4615	protein_coding	141	ARH1|hARH1	ADP-ribosylarginine hydrolase	protein-coding	Offical	0.644666	0.025	1.5	C2	poor	sel	P-M5:poor
brown_M5	CCL2	CCL2	ENSG00000108691	1986	protein_coding	6347	GDCF-2|HC11|HSMCR30|MCAF|MCP-1|MCP1|SCYA2|SMC-CF	C-C motif chemokine ligand 2	protein-coding	Offical	0.667802	0.014	1.1	C2	poor	sel	P-M5:poor
brown_M5	CCL5	CCL5	ENSG00000271503	1512	protein_coding	6352	D17S136E|RANTES|SCYA5|SIS-delta|SISd|TCP228|eoCP	C-C motif chemokine ligand 5	protein-coding	Offical	0.69971	0.013	1.2	C2	poor	sel	P-M5:poor
brown_M5	STAT4	STAT4	ENSG00000138378	4785	protein_coding	6775	SLEB11	signal transducer and activator of transcription 4	protein-coding	Offical	0.468281	0.015	1.6	C2	poor	sel	P-M5:poor
brown_M5	FXYD5	FXYD5	ENSG00000089327	2993	protein_coding	53827	DYSAD|HSPC113|IWU1|KCT1|OIT2|PRO6241|RIC	FXYD domain containing ion transport regulator 5	protein-coding	Offical	0.701107	0.0091	1.4	C2	poor	sel	P-M5:poor
brown_M5	P2RY2	P2RY2	ENSG00000175591	2861	protein_coding	5029	HP2U|P2RU1|P2U|P2U1|P2UR|P2Y2|P2Y2R	purinergic receptor P2Y2	protein-coding	Offical	0.376033	8e-05	2.1	C2	poor	sel	P-M5:poor
brown_M5	CCR7	CCR7	ENSG00000126353	2508	protein_coding	1236	BLR2|CC-CKR-7|CCR-7|CD197|CDw197|CMKBR7|EBI1	C-C motif chemokine receptor 7	protein-coding	Offical	0.617159	0.012	1.5	C2	poor	sel	P-M5:poor
brown_M5	HLA-J	HLA-J	ENSG00000204622	1946	transcribed_unprocessed_pseudogene	3137	CDA12|D6S203|HLA-59|HLA-CDA12	major histocompatibility complex, class I, J (pseudogene)	pseudo	Offical	0.29947	0.01	1.4	C2	poor	sel	P-M5:poor
brown_M5	CCDC200	CCDC200	ENSG00000236383	3282	protein_coding	100874261	LINC00854|TMEM106A-AS1	coiled-coil domain containing 200	protein-coding	Offical	0.585546	0.041	1.5	C2	poor	sel	P-M5:poor
brown_M5	IL4I1	IL4I1	ENSG00000104951	2563	protein_coding	259307	FIG1|LAAO|LAO	interleukin 4 induced 1	protein-coding	Offical	0.663677	0.0063	1.3	C2	poor	sel	P-M5:poor
brown_M5	RNF135	RNF135	ENSG00000181481	3580	protein_coding	84282	L13|MMFD|REUL|Riplet	ring finger protein 135	protein-coding	Offical	0.675014	0.021	1.4	C2	poor	sel	P-M5:poor
brown_M5	CXCL6	CXCL6	ENSG00000124875	2183	protein_coding	6372	CKA-3|GCP-2|GCP2|SCYB6	C-X-C motif chemokine ligand 6	protein-coding	Offical	0.600346	0.048	1.1	C2	poor	sel	P-M5:poor
brown_M5	AREG	AREG	ENSG00000109321	1648	protein_coding	374	AR|AREGB|CRDGF|SDGF	amphiregulin	protein-coding	Offical	0.510281	0.0013	1.3	C2	poor	sel	P-M5:poor
brown_M5	PPM1M	PPM1M	ENSG00000164088	3571	protein_coding	132160	PP2C-eta|PP2CE|PP2Ceta	protein phosphatase, Mg2+/Mn2+ dependent 1M	protein-coding	Offical	0.603509	0.025	1.5	C2	poor	sel	P-M5:poor
brown_M5	NCEH1	NCEH1	ENSG00000144959	4808	protein_coding	57552	AADACL1|NCEH	neutral cholesterol ester hydrolase 1	protein-coding	Offical	0.450423	0.037	1.4	C2	poor	sel	P-M5:poor
brown_M5	LSP1	LSP1	ENSG00000130592	5399	protein_coding	4046	WP34|pp52	lymphocyte specific protein 1	protein-coding	Offical	0.643615	0.00066	1.4	C2	poor	sel	P-M5:poor
brown_M5	VASN	VASN	ENSG00000168140	2806	protein_coding	114990	SLITL2	vasorin	protein-coding	Offical	0.431964	0.00041	1.3	C2	poor	sel	P-M5:poor
brown_M5	RAB27A	RAB27A	ENSG00000069974	5605	protein_coding	5873	GS2|HsT18676|RAB27|RAM	RAB27A, member RAS oncogene family	protein-coding	Offical	0.722636	0.027	1.3	C2	poor	sel	P-M5:poor
brown_M5	SOD3	SOD3	ENSG00000109610	2128	protein_coding	6649	EC-SOD	superoxide dismutase 3	protein-coding	Offical	0.326206	0.0055	1.3	C2	poor	sel	P-M5:poor
brown_M5	GCHFR	GCHFR	ENSG00000137880	1531	protein_coding	2644	GFRP|HsT16933|P35	GTP cyclohydrolase I feedback regulator	protein-coding	Offical	0.504873	0.0092	1.4	C2	poor	sel	P-M5:poor
brown_M5	TNFSF4	TNFSF4	ENSG00000117586	3942	protein_coding	7292	CD134L|CD252|GP34|OX-40L|OX4OL|TNLG2B|TXGP1	TNF superfamily member 4	protein-coding	Offical	0.466931	0.0021	1.4	C2	poor	sel	P-M5:poor
brown_M5	AHNAK2	AHNAK2	ENSG00000185567	18771	protein_coding	113146	C14orf78	AHNAK nucleoprotein 2	protein-coding	Offical	0.359173	0.014	1.2	C2	poor	sel	P-M5:poor
brown_M5	CD1D	CD1D	ENSG00000158473	2253	protein_coding	912	CD1A|R3|R3G1	CD1d molecule	protein-coding	Offical	0.692853	0.02	1.3	C2	poor	sel	P-M5:poor
brown_M5	ANXA11	ANXA11	ENSG00000122359	8513	protein_coding	311	ALS23|ANX11|CAP-50|CAP50	annexin A11	protein-coding	Offical	0.726358	0.0079	1.6	C2	poor	sel	P-M5:poor
brown_M5	KRT7	KRT7	ENSG00000135480	4093	protein_coding	3855	CK7|K2C7|K7|SCL	keratin 7	protein-coding	Offical	0.419427	0.019	1.3	C2	poor	sel	P-M5:poor
brown_M5	IGLL5	IGLL5	ENSG00000254709	1335	protein_coding	100423062	IGL|IGLV|VL-MAR	immunoglobulin lambda like polypeptide 5	protein-coding	Offical	0.474202	0.0053	1.3	C2	poor	sel	P-M5:poor
brown_M5	DIRAS3	DIRAS3	ENSG00000162595	2039	protein_coding	9077	ARHI|NOEY2	DIRAS family GTPase 3	protein-coding	Offical	0.306734	0.0062	1.2	C2	poor	sel	P-M5:poor
brown_M5	TACSTD2	TACSTD2	ENSG00000184292	2351	protein_coding	4070	EGP-1|EGP1|GA733-1|GA7331|GP50|M1S1|TROP2	tumor associated calcium signal transducer 2	protein-coding	Offical	0.448756	0.034	1.3	C2	poor	sel	P-M5:poor
brown_M5	ANKRD1	ANKRD1	ENSG00000148677	1979	protein_coding	27063	ALRP|C-193|CARP|CVARP|MCARP|bA320F15.2	ankyrin repeat domain 1	protein-coding	Offical	0.279961	0.033	1.3	C2	poor	sel	P-M5:poor
brown_M5	SLA2	SLA2	ENSG00000101082	2757	protein_coding	84174	C20orf156|MARS|SLAP-2|SLAP2	Src like adaptor 2	protein-coding	Offical	0.684422	0.0098	1.7	C2	poor	sel	P-M5:poor
brown_M5	SLAMF6	SLAMF6	ENSG00000162739	2746	protein_coding	114836	CD352|KALI|KALIb|Ly108|NTB-A|NTBA|SF2000	SLAM family member 6	protein-coding	Offical	0.799164	0.019	1.4	C2	poor	sel	P-M5:poor
brown_M5	FOLR3	FOLR3	ENSG00000110203	1396	protein_coding	2352	FR-G|FR-gamma|FRgamma|gamma-hFR	folate receptor gamma	protein-coding	Offical	0.357839	0.0056	1.6	C2	poor	sel	P-M5:poor
brown_M5	FOSL1	FOSL1	ENSG00000175592	1887	protein_coding	8061	FRA|FRA1|fra-1	FOS like 1, AP-1 transcription factor subunit	protein-coding	Offical	0.356176	0.0018	1.3	C2	poor	sel	P-M5:poor
brown_M5	SERPINE1	SERPINE1	ENSG00000106366	3190	protein_coding	5054	PAI|PAI-1|PAI1|PLANH1	serpin family E member 1	protein-coding	Offical	0.457576	0.026	1.1	C2	poor	sel	P-M5:poor
brown_M5	MME	MME	ENSG00000196549	9620	protein_coding	4311	CALLA|CD10|CMT2T|NEP|SCA43|SFE	membrane metalloendopeptidase	protein-coding	Offical	0.566931	0.0052	1.4	C2	poor	sel	P-M5:poor
brown_M5	TRADD	TRADD	ENSG00000102871	2567	protein_coding	8717	Hs.89862	TNFRSF1A associated via death domain	protein-coding	Offical	0.514567	0.0075	1.7	C2	poor	sel	P-M5:poor
brown_M5	CD163	CD163	ENSG00000177575	5813	protein_coding	9332	M130|MM130|SCARI1	CD163 molecule	protein-coding	Offical	0.751048	0.039	1.1	C2	poor	sel	P-M5:poor
brown_M5	GZMB	GZMB	ENSG00000100453	1411	protein_coding	3002	C11|CCPI|CGL-1|CGL1|CSP-B|CSPB|CTLA1|CTSGL1|HLP|SECT	granzyme B	protein-coding	Offical	0.54904	5.3e-05	1.6	C2	poor	sel	P-M5:poor
brown_M5	PF4	PF4	ENSG00000163737	604	protein_coding	5196	CXCL4|PF-4|SCYB4	platelet factor 4	protein-coding	Offical	0.312265	0.012	1.4	C2	poor	sel	P-M5:poor
brown_M5	CES1	CES1	ENSG00000198848	2937	protein_coding	1066	ACAT|CE-1|CEH|CES2|HMSE|HMSE1|PCE-1|REH|SES1|TGH|hCE-1	carboxylesterase 1	protein-coding	Offical	0.276863	0.025	1.2	C2	poor	sel	P-M5:poor
brown_M5	CXCR6	CXCR6	ENSG00000172215	3769	protein_coding	10663	BONZO|CD186|STRL33|TYMSTR	C-X-C motif chemokine receptor 6	protein-coding	Offical	0.627761	0.029	1.4	C2	poor	sel	P-M5:poor
brown_M5	CFH	CFH	ENSG00000000971	8145	protein_coding	3075	AHUS1|AMBP1|ARMD4|ARMS1|CFHL3|FH|FHL1|HF|HF1|HF2|HUS	complement factor H	protein-coding	Offical	0.482386	0.022	1.2	C2	poor	sel	P-M5:poor
brown_M5	HSPB1P1	HSPB1P1	ENSG00000236060	256	processed_pseudogene	653553	HSPBL2	heat shock protein family B (small) member 1 pseudogene 1	pseudo	Offical	0.40053	0.013	1.3	C2	poor	sel	P-M5:poor
brown_M5	SLC22A18AS	SLC22A18AS	ENSG00000254827	1782	protein_coding	5003	BWR1B|BWSCR1B|ORCTL2S|SLC22A1LS|p27-BWR1B	solute carrier family 22 member 18 antisense	protein-coding	Offical	0.259095	0.023	1.3	C2	poor	sel	P-M5:poor
brown_M5	PTPN7	PTPN7	ENSG00000143851	5906	protein_coding	5778	BPTP-4|HEPTP|LC-PTP|LPTP|PTPNI	protein tyrosine phosphatase non-receptor type 7	protein-coding	Offical	0.836805	0.031	1.3	C2	poor	sel	P-M5:poor
brown_M5	RETN	RETN	ENSG00000104918	520	protein_coding	56729	ADSF|FIZZ3|RETN1|RSTN|XCP1	resistin	protein-coding	Offical	0.635289	0.004	1.3	C2	poor	sel	P-M5:poor
brown_M5	HTR1D	HTR1D	ENSG00000179546	2835	protein_coding	3352	5-HT1D|HT1DA|HTR1DA|HTRL|RDC4	5-hydroxytryptamine receptor 1D	protein-coding	Offical	0.218241	0.044	1.2	C2	poor	sel	P-M5:poor
brown_M5	BACE2	BACE2	ENSG00000182240	9619	protein_coding	25825	AEPLC|ALP56|ASP1|ASP21|BAE2|CDA13|CEAP1|DRAP	beta-secretase 2	protein-coding	Offical	0.504652	0.0081	1.4	C2	poor	sel	P-M5:poor
brown_M5	FCN1	FCN1	ENSG00000085265	4981	protein_coding	2219	FCNM	ficolin 1	protein-coding	Offical	0.680522	0.048	1.3	C2	poor	sel	P-M5:poor
brown_M5	CXCL13	CXCL13	ENSG00000156234	1431	protein_coding	10563	ANGIE|ANGIE2|BCA-1|BCA1|BLC|BLR1L|SCYB13	C-X-C motif chemokine ligand 13	protein-coding	Offical	0.454065	0.016	1.1	C2	poor	sel	P-M5:poor
brown_M5	WIPI1	WIPI1	ENSG00000070540	3402	protein_coding	55062	ATG18|ATG18A|WIPI49	WD repeat domain, phosphoinositide interacting 1	protein-coding	Offical	0.653308	0.027	1.4	C2	poor	sel	P-M5:poor
brown_M5	ICAM1	ICAM1	ENSG00000090339	3706	protein_coding	3383	BB2|CD54|P3.58	intercellular adhesion molecule 1	protein-coding	Offical	0.599223	0.013	1.2	C2	poor	sel	P-M5:poor
brown_M5	BCL3	BCL3	ENSG00000069399	3242	protein_coding	602	BCL4|D19S37	BCL3 transcription coactivator	protein-coding	Offical	0.565712	0.0047	1.3	C2	poor	sel	P-M5:poor
brown_M5	NBL1	NBL1	ENSG00000158747	3596	protein_coding	4681	D1S1733E|DAN|DAND1|NB|NO3	NBL1, DAN family BMP antagonist	protein-coding	Offical	0.36757	0.034	1.3	C2	poor	sel	P-M5:poor
brown_M5	TNFAIP2	TNFAIP2	ENSG00000185215	5029	protein_coding	7127	B94|EXOC3L3	TNF alpha induced protein 2	protein-coding	Offical	0.594752	0.045	1.2	C2	poor	sel	P-M5:poor
brown_M5	CPQ	CPQ	ENSG00000104324	3457	protein_coding	10404	LDP|PGCP	carboxypeptidase Q	protein-coding	Offical	0.600489	0.00054	1.6	C2	poor	sel	P-M5:poor
brown_M5	NCF1C	NCF1C	ENSG00000165178	1427	unprocessed_pseudogene	654817	SH3PXD1C	neutrophil cytosolic factor 1C pseudogene	pseudo	Offical	0.691388	0.045	1.3	C2	poor	sel	P-M5:poor
brown_M5	GALNT6	GALNT6	ENSG00000139629	7347	protein_coding	11226	GALNAC-T6|GalNAcT6	polypeptide N-acetylgalactosaminyltransferase 6	protein-coding	Offical	0.638397	0.028	1.3	C2	poor	sel	P-M5:poor
brown_M5	GSN	GSN	ENSG00000148180	11018	protein_coding	2934	ADF|AGEL	gelsolin	protein-coding	Offical	0.480389	0.032	1.3	C2	poor	sel	P-M5:poor
brown_M5	MT1DP	MT1DP	ENSG00000205361	191	transcribed_unprocessed_pseudogene	326343	MTM	metallothionein 1D, pseudogene	pseudo	Offical	0.240879	0.0066	1.2	C2	poor	sel	P-M5:poor
brown_M5	CD68	CD68	ENSG00000129226	2189	protein_coding	968	GP110|LAMP4|SCARD1	CD68 molecule	protein-coding	Offical	0.812804	0.027	1.3	C2	poor	sel	P-M5:poor
brown_M5	PLBD1	PLBD1	ENSG00000121316	2841	protein_coding	79887	-	phospholipase B domain containing 1	protein-coding	Offical	0.792957	0.034	1.2	C2	poor	sel	P-M5:poor
brown_M5	MPZL3	MPZL3	ENSG00000160588	3968	protein_coding	196264	-	myelin protein zero like 3	protein-coding	Offical	0.454045	0.0015	2	C2	poor	sel	P-M5:poor
brown_M5	SH2D2A	SH2D2A	ENSG00000027869	2512	protein_coding	9047	F2771|SCAP|TSAD|VRAP	SH2 domain containing 2A	protein-coding	Offical	0.664553	0.0015	1.5	C2	poor	sel	P-M5:poor
brown_M5	RNASEK	RNASEK	ENSG00000219200	1789	protein_coding	440400	-	ribonuclease K	protein-coding	Offical	0.370451	0.036	1.9	C2	poor	sel	P-M5:poor
brown_M5	GZMH	GZMH	ENSG00000100450	951	protein_coding	2999	CCP-X|CGL-2|CSP-C|CTLA1|CTSGL2	granzyme H	protein-coding	Offical	0.494325	0.044	1.2	C2	poor	sel	P-M5:poor
brown_M5	SDS	SDS	ENSG00000135094	3006	protein_coding	10993	SDH	serine dehydratase	protein-coding	Offical	0.426807	0.022	1.3	C2	poor	sel	P-M5:poor
brown_M5	GJB2	GJB2	ENSG00000165474	2546	protein_coding	2706	BAPS|CX26|DFNA3|DFNA3A|DFNB1|DFNB1A|HID|KID|NSRD1|PPK	gap junction protein beta 2	protein-coding	Offical	0.37882	0.00085	1.2	C2	poor	sel	P-M5:poor
brown_M5	ADA2	ADA2	ENSG00000093072	8704	protein_coding	51816	ADGF|CECR1|IDGFL|PAN|SNEDS|VAIHS	adenosine deaminase 2	protein-coding	Offical	0.655562	0.035	1.2	C2	poor	sel	P-M5:poor
brown_M5	LIF	LIF	ENSG00000128342	3969	protein_coding	3976	CDF|DIA|HILDA|MLPLI	LIF interleukin 6 family cytokine	protein-coding	Offical	0.473708	0.042	1.1	C2	poor	sel	P-M5:poor
brown_M5	NFKBIZ	NFKBIZ	ENSG00000144802	5902	protein_coding	64332	IKBZ|INAP|MAIL	NFKB inhibitor zeta	protein-coding	Offical	0.605345	0.027	1.2	C2	poor	sel	P-M5:poor
brown_M5	RNLS	RNLS	ENSG00000184719	3933	protein_coding	55328	C10orf59|RENALASE	renalase, FAD dependent amine oxidase	protein-coding	Offical	0.488979	0.0038	1.6	C2	poor	sel	P-M5:poor
brown_M5	NIPAL2	NIPAL2	ENSG00000104361	5599	protein_coding	79815	NPAL2	NIPA like domain containing 2	protein-coding	Offical	0.473815	0.03	1.3	C2	poor	sel	P-M5:poor
brown_M5	RNU4-62P	RNU4-62P	ENSG00000222057	130	snRNA	106479586	-	RNA, U4 small nuclear 62, pseudogene	pseudo	Offical	0.478645	0.017	1.2	C2	poor	sel	P-M5:poor
brown_M5	BNC2	BNC2	ENSG00000173068	15323	protein_coding	54796	BSN2|LUTO	basonuclin 2	protein-coding	Offical	0.536751	0.037	1.3	C2	poor	sel	P-M5:poor
brown_M5	NKX3-1	NKX3-1	ENSG00000167034	3271	protein_coding	4824	BAPX2|NKX3|NKX3.1|NKX3A	NK3 homeobox 1	protein-coding	Offical	0.45971	1.3e-05	2	C2	poor	sel	P-M5:poor
brown_M5	CST7	CST7	ENSG00000077984	930	protein_coding	8530	CMAP	cystatin F	protein-coding	Offical	0.708888	0.047	1.3	C2	poor	sel	P-M5:poor
brown_M5	SERPINB1	SERPINB1	ENSG00000021355	3094	protein_coding	1992	EI|ELANH2|HEL-S-27|HEL57|LEI|M/NEI|MNEI|PI-2|PI2	serpin family B member 1	protein-coding	Offical	0.796276	0.031	1.3	C2	poor	sel	P-M5:poor
brown_M5	SERPINB8	SERPINB8	ENSG00000166401	5868	protein_coding	5271	C18orf53|CAP2|PI-8|PI8|PSS5	serpin family B member 8	protein-coding	Offical	0.458682	0.049	1.4	C2	poor	sel	P-M5:poor
brown_M5	FAP	FAP	ENSG00000078098	7003	protein_coding	2191	DPPIV|FAPA|FAPalpha|SIMP	fibroblast activation protein alpha	protein-coding	Offical	0.54665	0.023	1.2	C2	poor	sel	P-M5:poor
brown_M5	HSPA7	HSPA7	ENSG00000225217	1927	unprocessed_pseudogene	3311	HSP70B	heat shock protein family A (Hsp70) member 7 (pseudogene)	pseudo	Offical	0.577576	0.0035	1.3	C2	poor	sel	P-M5:poor
brown_M5	SERPING1	SERPING1	ENSG00000149131	3603	protein_coding	710	C1IN|C1INH|C1NH|HAE1|HAE2	serpin family G member 1	protein-coding	Offical	0.571998	0.036	1.2	C2	poor	sel	P-M5:poor
brown_M5	POLD4	POLD4	ENSG00000175482	3049	protein_coding	57804	POLDS|p12	DNA polymerase delta 4, accessory subunit	protein-coding	Offical	0.708294	0.016	1.6	C2	poor	sel	P-M5:poor
brown_M5	COL8A1	COL8A1	ENSG00000144810	9408	protein_coding	1295	C3orf7	collagen type VIII alpha 1 chain	protein-coding	Offical	0.490392	0.018	1.1	C2	poor	sel	P-M5:poor
brown_M5	TMEM26	TMEM26	ENSG00000196932	6907	protein_coding	219623	-	transmembrane protein 26	protein-coding	Offical	0.541745	0.013	1.5	C2	poor	sel	P-M5:poor
brown_M5	MOCOS	MOCOS	ENSG00000075643	6281	protein_coding	55034	HMCS|MCS|MOS	molybdenum cofactor sulfurase	protein-coding	Offical	0.410194	0.049	1.3	C2	poor	sel	P-M5:poor
brown_M5	STEAP1	STEAP1	ENSG00000164647	1625	protein_coding	26872	PRSS24|STEAP	STEAP family member 1	protein-coding	Offical	0.313375	0.0099	1.2	C2	poor	sel	P-M5:poor
brown_M5	PPBP	PPBP	ENSG00000163736	715	protein_coding	5473	B-TG1|Beta-TG|CTAP-III|CTAP3|CTAPIII|CXCL7|LA-PF4|LDGF|MDGF|NAP-2|PBP|SCYB7|TC1|TC2|TGB|TGB1|THBGB|THBGB1	pro-platelet basic protein	protein-coding	Offical	0.463712	0.037	1.2	C2	poor	sel	P-M5:poor
brown_M5	STOM	STOM	ENSG00000148175	3198	protein_coding	2040	BND7|EPB7|EPB72	stomatin	protein-coding	Offical	0.626894	0.029	1.3	C2	poor	sel	P-M5:poor
brown_M5	SERPINA5	SERPINA5	ENSG00000188488	3775	protein_coding	5104	PAI-3|PAI3|PCI|PCI-B|PLANH3|PROCI	serpin family A member 5	protein-coding	Offical	0.388086	0.0071	1.2	C2	poor	sel	P-M5:poor
brown_M5	PTX3	PTX3	ENSG00000163661	1940	protein_coding	5806	TNFAIP5|TSG-14	pentraxin 3	protein-coding	Offical	0.456329	0.0016	1.2	C2	poor	sel	P-M5:poor
brown_M5	KRT17	KRT17	ENSG00000128422	3130	protein_coding	3872	39.1|CK-17|K17|PC|PC2|PCHC1	keratin 17	protein-coding	Offical	0.248527	0.035	1.2	C2	poor	sel	P-M5:poor
brown_M5	THBS1	THBS1	ENSG00000137801	9158	protein_coding	7057	THBS|THBS-1|TSP|TSP-1|TSP1	thrombospondin 1	protein-coding	Offical	0.604827	0.035	1.1	C2	poor	sel	P-M5:poor
brown_M5	CPD	CPD	ENSG00000108582	12532	protein_coding	1362	GP180	carboxypeptidase D	protein-coding	Offical	0.602038	0.035	1.3	C2	poor	sel	P-M5:poor
brown_M5	PAMR1	PAMR1	ENSG00000149090	3863	protein_coding	25891	DKFZP586H2123|FP938|RAMP	peptidase domain containing associated with muscle regeneration 1	protein-coding	Offical	0.442323	0.014	1.2	C2	poor	sel	P-M5:poor
brown_M5	KRT80	KRT80	ENSG00000167767	4350	protein_coding	144501	KB20	keratin 80	protein-coding	Offical	0.39518	0.0018	1.7	C2	poor	sel	P-M5:poor
brown_M5	TSPAN2	TSPAN2	ENSG00000134198	3410	protein_coding	10100	NET3|TSN2|TSPAN-2	tetraspanin 2	protein-coding	Offical	0.416444	0.015	1.2	C2	poor	sel	P-M5:poor
brown_M5	CD44	CD44	ENSG00000026508	10004	protein_coding	960	CDW44|CSPG8|ECMR-III|HCELL|HUTCH-I|IN|LHR|MC56|MDU2|MDU3|MIC4|Pgp1	CD44 molecule (Indian blood group)	protein-coding	Offical	0.482917	0.046	1.2	C2	poor	sel	P-M5:poor
brown_M5	HOXB5	HOXB5	ENSG00000120075	2041	protein_coding	3215	HHO.C10|HOX2|HOX2A|HU-1|Hox2.1	homeobox B5	protein-coding	Offical	0.171985	0.018	1.2	C2	poor	sel	P-M5:poor
brown_M5	TNFRSF18	TNFRSF18	ENSG00000186891	1370	protein_coding	8784	AITR|CD357|ENERGEN|GITR|GITR-D	TNF receptor superfamily member 18	protein-coding	Offical	0.394902	0.0025	1.4	C2	poor	sel	P-M5:poor
brown_M5	TNFSF13	TNFSF13	ENSG00000161955	2276	protein_coding	8741	APRIL|CD256|TALL-2|TALL2|TNLG7B|TRDL-1|UNQ383/PRO715|ZTNF2	TNF superfamily member 13	protein-coding	Offical	0.815994	0.012	1.4	C2	poor	sel	P-M5:poor
brown_M5	RN7SL368P	RN7SL368P	ENSG00000239948	277	misc_RNA	106479357	-	RNA, 7SL, cytoplasmic 368, pseudogene	pseudo	Offical	0.412802	0.017	1.4	C2	poor	sel	P-M5:poor
brown_M5	P4HA2	P4HA2	ENSG00000072682	8502	protein_coding	8974	MYP25	prolyl 4-hydroxylase subunit alpha 2	protein-coding	Offical	0.518681	0.001	1.4	C2	poor	sel	P-M5:poor
brown_M5	ARPC1B	ARPC1B	ENSG00000130429	3988	protein_coding	10095	ARC41|PLTEID|p40-ARC|p41-ARC	actin related protein 2/3 complex subunit 1B	protein-coding	Offical	0.868512	0.018	1.3	C2	poor	sel	P-M5:poor
brown_M5	TUBA1C	TUBA1C	ENSG00000167553	4631	protein_coding	84790	TUBA6|bcm948	tubulin alpha 1c	protein-coding	Offical	0.272175	0.012	1.3	C2	poor	sel	P-M5:poor
brown_M5	SECTM1	SECTM1	ENSG00000141574	2961	protein_coding	6398	K12|SECTM	secreted and transmembrane 1	protein-coding	Offical	0.577563	0.022	1.2	C2	poor	sel	P-M5:poor
brown_M5	JAML	JAML	ENSG00000160593	8587	protein_coding	120425	AMICA|AMICA1|CREA7-1|CREA7-4|Gm638	junction adhesion molecule like	protein-coding	Offical	0.710877	0.013	1.4	C2	poor	sel	P-M5:poor
brown_M5	H2AFJ	H2AFJ	ENSG00000246705	3356	protein_coding	55766	H2AFJ	H2A.J histone	protein-coding	Alias	0.333131	0.002	1.5	C2	poor	sel	P-M5:poor
brown_M5	FAM20C	FAM20C	ENSG00000177706	4629	protein_coding	56975	DMP-4|DMP4|G-CK|GEF-CK|RNS	FAM20C golgi associated secretory pathway kinase	protein-coding	Offical	0.410603	0.0014	1.3	C2	poor	sel	P-M5:poor
brown_M5	CLIC1P1	CLIC1P1	ENSG00000231313	724	processed_pseudogene	390363	-	chloride intracellular channel 1 pseudogene 1	pseudo	Offical	0.338856	0.036	1.4	C2	poor	sel	P-M5:poor
brown_M5	CTSA	CTSA	ENSG00000064601	5856	protein_coding	5476	GLB2|GSL|NGBE|PPCA|PPGB	cathepsin A	protein-coding	Offical	0.468067	0.037	1.4	C2	poor	sel	P-M5:poor
brown_M5	KCNN4	KCNN4	ENSG00000104783	3408	protein_coding	3783	DHS2|IK|IK1|IKCA1|KCA4|KCa3.1|SK4|hIKCa1|hKCa4|hSK4	potassium calcium-activated channel subfamily N member 4	protein-coding	Offical	0.428643	0.0023	1.3	C2	poor	sel	P-M5:poor
brown_M5	CTSD	CTSD	ENSG00000117984	3126	protein_coding	1509	CLN10|CPSD|HEL-S-130P	cathepsin D	protein-coding	Offical	0.685035	0.00087	1.7	C2	poor	sel	P-M5:poor
brown_M5	SLC11A1	SLC11A1	ENSG00000018280	8676	protein_coding	6556	LSH|NRAMP|NRAMP1	solute carrier family 11 member 1	protein-coding	Offical	0.799067	0.03	1.2	C2	poor	sel	P-M5:poor
brown_M5	PSD4	PSD4	ENSG00000125637	13442	protein_coding	23550	EFA6B|TIC	pleckstrin and Sec7 domain containing 4	protein-coding	Offical	0.709216	0.048	1.3	C2	poor	sel	P-M5:poor
brown_M5	TBC1D10C	TBC1D10C	ENSG00000175463	4993	protein_coding	374403	CARABIN|EPI64C	TBC1 domain family member 10C	protein-coding	Offical	0.612854	0.0017	1.7	C2	poor	sel	P-M5:poor
brown_M5	MMP10	MMP10	ENSG00000166670	1758	protein_coding	4319	SL-2|STMY2	matrix metallopeptidase 10	protein-coding	Offical	0.362674	0.0013	1.6	C2	poor	sel	P-M5:poor
brown_M5	CXCL1	CXCL1	ENSG00000163739	1296	protein_coding	2919	FSP|GRO1|GROa|MGSA|MGSA-a|NAP-3|SCYB1	C-X-C motif chemokine ligand 1	protein-coding	Offical	0.558123	0.036	1.1	C2	poor	sel	P-M5:poor
brown_M5	HEXA	HEXA	ENSG00000213614	12611	protein_coding	3073	TSD	hexosaminidase subunit alpha	protein-coding	Offical	0.560072	0.0098	1.8	C2	poor	sel	P-M5:poor
brown_M5	DOK2	DOK2	ENSG00000147443	2211	protein_coding	9046	p56DOK|p56dok-2	docking protein 2	protein-coding	Offical	0.688385	0.018	1.3	C2	poor	sel	P-M5:poor
brown_M5	ANXA2P2	ANXA2P2	ENSG00000231991	1020	processed_pseudogene	304	ANX2L2|ANX2P2|LPC2B	annexin A2 pseudogene 2	pseudo	Offical	0.453722	0.011	1.3	C2	poor	sel	P-M5:poor
brown_M5	OSCAR	OSCAR	ENSG00000170909	2084	protein_coding	126014	PIGR3|PIgR-3	osteoclast associated Ig-like receptor	protein-coding	Offical	0.884892	0.039	1.3	C2	poor	sel	P-M5:poor
brown_M5	PTPN2	PTPN2	ENSG00000175354	8717	protein_coding	5771	PTN2|PTPT|TC-PTP|TCELLPTP|TCPTP	protein tyrosine phosphatase non-receptor type 2	protein-coding	Offical	0.709245	0.033	1.5	C2	poor	sel	P-M5:poor
brown_M5	SLC22A18	SLC22A18	ENSG00000110628	5316	protein_coding	5002	BWR1A|BWSCR1A|HET|IMPT1|ITM|ORCTL2|SLC22A1L|TSSC5|p45-BWR1A	solute carrier family 22 member 18	protein-coding	Offical	0.366826	0.014	1.3	C2	poor	sel	P-M5:poor
brown_M5	TRBV8-2	TRBV8-2	ENSG00000239944	270	TR_V_pseudogene	28587	TCRBV32S1P|TRBV82	T cell receptor beta variable 8-2 (pseudogene)	pseudo	Offical	0.334518	0.011	1.5	C2	poor	sel	P-M5:poor
brown_M5	CHI3L1	CHI3L1	ENSG00000133048	3408	protein_coding	1116	ASRT7|CGP-39|GP-39|GP39|HC-gp39|HCGP-3P|YK-40|YKL-40|YKL40|YYL-40|hCGP-39	chitinase 3 like 1	protein-coding	Offical	0.531114	0.014	1.1	C2	poor	sel	P-M5:poor
brown_M5	P2RX1	P2RX1	ENSG00000108405	3970	protein_coding	5023	P2X1	purinergic receptor P2X 1	protein-coding	Offical	0.170179	0.0071	1.5	C2	poor	sel	P-M5:poor
brown_M5	TGM2	TGM2	ENSG00000198959	8036	protein_coding	7052	TG(C)|TGC	transglutaminase 2	protein-coding	Offical	0.684647	0.0017	1.4	C2	poor	sel	P-M5:poor
brown_M5	FCGR2B	FCGR2B	ENSG00000072694	6651	protein_coding	2213	CD32|CD32B|FCG2|FCGR2|FCGR2C|FcRII-c|IGFR2	Fc fragment of IgG receptor IIb	protein-coding	Offical	0.697142	0.0057	1.2	C2	poor	sel	P-M5:poor
brown_M5	G0S2	G0S2	ENSG00000123689	866	protein_coding	50486	-	G0/G1 switch 2	protein-coding	Offical	0.461425	0.0027	1.2	C2	poor	sel	P-M5:poor
brown_M5	ABCC3	ABCC3	ENSG00000108846	9614	protein_coding	8714	ABC31|EST90757|MLP2|MOAT-D|MRP3|cMOAT2	ATP binding cassette subfamily C member 3	protein-coding	Offical	0.448218	0.03	1.1	C2	poor	sel	P-M5:poor
brown_M5	SAA1	SAA1	ENSG00000173432	796	protein_coding	6288	PIG4|SAA|SAA2|TP53I4	serum amyloid A1	protein-coding	Offical	0.454306	0.038	1.1	C2	poor	sel	P-M5:poor
brown_M5	RGS14	RGS14	ENSG00000169220	3797	protein_coding	10636	-	regulator of G protein signaling 14	protein-coding	Offical	0.392797	0.00039	1.5	C2	poor	sel	P-M5:poor
brown_M5	AQP9	AQP9	ENSG00000103569	3235	protein_coding	366	AQP-9|HsT17287|SSC1|T17287	aquaporin 9	protein-coding	Offical	0.741482	0.017	1.2	C2	poor	sel	P-M5:poor
brown_M5	TMEM70	TMEM70	ENSG00000175606	2982	protein_coding	54968	MC5DN2	transmembrane protein 70	protein-coding	Offical	0.476347	0.028	1.4	C2	poor	sel	P-M5:poor
brown_M5	CITED4	CITED4	ENSG00000179862	1316	protein_coding	163732	-	Cbp/p300 interacting transactivator with Glu/Asp rich carboxy-terminal domain 4	protein-coding	Offical	0.236482	0.018	1.3	C2	poor	sel	P-M5:poor
brown_M5	FES	FES	ENSG00000182511	4237	protein_coding	2242	FPS	FES proto-oncogene, tyrosine kinase	protein-coding	Offical	0.72886	0.0014	1.6	C2	poor	sel	P-M5:poor
brown_M5	IER3	IER3	ENSG00000137331	1356	protein_coding	8870	DIF-2|DIF2|GLY96|IEX-1|IEX-1L|IEX1|PRG1	immediate early response 3	protein-coding	Offical	0.752079	0.027	1.2	C2	poor	sel	P-M5:poor
brown_M5	IFI30	IFI30	ENSG00000216490	2481	protein_coding	10437	GILT|IFI-30|IP-30|IP30	IFI30 lysosomal thiol reductase	protein-coding	Offical	0.799998	0.019	1.4	C2	poor	sel	P-M5:poor
brown_M5	TNFRSF14	TNFRSF14	ENSG00000157873	6219	protein_coding	8764	ATAR|CD270|HVEA|HVEM|LIGHTR|TR2	TNF receptor superfamily member 14	protein-coding	Offical	0.565473	0.014	1.4	C2	poor	sel	P-M5:poor
brown_M5	FGR	FGR	ENSG00000000938	3474	protein_coding	2268	SRC2|c-fgr|c-src2|p55-Fgr|p55c-fgr|p58-Fgr|p58c-fgr	FGR proto-oncogene, Src family tyrosine kinase	protein-coding	Offical	0.687876	0.035	1.3	C2	poor	sel	P-M5:poor
brown_M5	SDC2	SDC2	ENSG00000169439	4536	protein_coding	6383	CD362|HSPG|HSPG1|SYND2	syndecan 2	protein-coding	Offical	0.529135	0.0051	1.3	C2	poor	sel	P-M5:poor
brown_M5	PLAUR	PLAUR	ENSG00000011422	4457	protein_coding	5329	CD87|U-PAR|UPAR|URKR	plasminogen activator, urokinase receptor	protein-coding	Offical	0.784744	0.00029	1.4	C2	poor	sel	P-M5:poor
brown_M5	SIL1	SIL1	ENSG00000120725	4011	protein_coding	64374	BAP|MSS|ULG5	SIL1 nucleotide exchange factor	protein-coding	Offical	0.398782	0.0013	1.9	C2	poor	sel	P-M5:poor
brown_M5	MT1H	MT1H	ENSG00000205358	723	protein_coding	4496	MT-0|MT-1H|MT-IH|MT1	metallothionein 1H	protein-coding	Offical	0.295313	0.0054	1.2	C2	poor	sel	P-M5:poor
brown_M5	NUDT18	NUDT18	ENSG00000275074	1756	protein_coding	79873	MTH3	nudix hydrolase 18	protein-coding	Offical	0.370398	0.017	1.5	C2	poor	sel	P-M5:poor
brown_M5	CD96	CD96	ENSG00000153283	5762	protein_coding	10225	TACTILE	CD96 molecule	protein-coding	Offical	0.718021	0.024	1.6	C2	poor	sel	P-M5:poor
brown_M5	HPS1	HPS1	ENSG00000107521	5301	protein_coding	3257	BLOC3S1|HPS	HPS1 biogenesis of lysosomal organelles complex 3 subunit 1	protein-coding	Offical	0.451662	0.0014	1.6	C2	poor	sel	P-M5:poor
brown_M5	VSTM1	VSTM1	ENSG00000189068	1405	protein_coding	284415	SIRL-1|SIRL1|UNQ3033	V-set and transmembrane domain containing 1	protein-coding	Offical	0.300329	0.041	1.2	C2	poor	sel	P-M5:poor
brown_M5	CATSPER1	CATSPER1	ENSG00000175294	2687	protein_coding	117144	CATSPER|SPGF7	cation channel sperm associated 1	protein-coding	Offical	0.657688	0.0072	1.6	C2	poor	sel	P-M5:poor
brown_M5	CDCP1	CDCP1	ENSG00000163814	6507	protein_coding	64866	CD318|SIMA135|TRASK	CUB domain containing protein 1	protein-coding	Offical	0.681444	0.038	1.2	C2	poor	sel	P-M5:poor
brown_M5	PDGFRL	PDGFRL	ENSG00000104213	2409	protein_coding	5157	PDGRL|PRLTS	platelet derived growth factor receptor like	protein-coding	Offical	0.326395	0.048	1.2	C2	poor	sel	P-M5:poor
brown_M5	SLC8B1	SLC8B1	ENSG00000089060	6768	protein_coding	80024	NCKX6|NCLX|SLC24A6	solute carrier family 8 member B1	protein-coding	Offical	0.577131	0.025	1.6	C2	poor	sel	P-M5:poor
brown_M5	LILRA6	LILRA6	ENSG00000244482	2718	protein_coding	79168	CD85b|ILT-8|ILT5|ILT8|LILRB3|LILRB6	leukocyte immunoglobulin like receptor A6	protein-coding	Offical	0.662538	0.0061	1.5	C2	poor	sel	P-M5:poor
brown_M5	LILRB3	LILRB3	ENSG00000204577	3736	protein_coding	11025	CD85A|HL9|ILT-5|ILT5|LILRA6|LIR-3|LIR3|PIR-B|PIRB	leukocyte immunoglobulin like receptor B3	protein-coding	Offical	0.837934	0.0095	1.4	C2	poor	sel	P-M5:poor
brown_M5	CEBPB	CEBPB	ENSG00000172216	1956	protein_coding	1051	C/EBP-beta|IL6DBP|NF-IL6|TCF5	CCAAT enhancer binding protein beta	protein-coding	Offical	0.722749	0.049	1.3	C2	poor	sel	P-M5:poor
brown_M5	CEBPD	CEBPD	ENSG00000221869	2178	protein_coding	1052	C/EBP-delta|CELF|CRP3|NF-IL6-beta	CCAAT enhancer binding protein delta	protein-coding	Offical	0.476576	0.023	1.2	C2	poor	sel	P-M5:poor
brown_M5	MXRA8	MXRA8	ENSG00000162576	3622	protein_coding	54587	ASP3	matrix remodeling associated 8	protein-coding	Offical	0.476222	0.00019	1.5	C2	poor	sel	P-M5:poor
brown_M5	PDZK1IP1	PDZK1IP1	ENSG00000162366	1438	protein_coding	10158	DD96|MAP17|SPAP	PDZK1 interacting protein 1	protein-coding	Offical	0.530287	0.02	1.2	C2	poor	sel	P-M5:poor
brown_M5	PTGER2	PTGER2	ENSG00000125384	2473	protein_coding	5732	EP2	prostaglandin E receptor 2	protein-coding	Offical	0.709503	0.016	1.5	C2	poor	sel	P-M5:poor
brown_M5	CXCL5	CXCL5	ENSG00000163735	2538	protein_coding	6374	ENA-78|SCYB5	C-X-C motif chemokine ligand 5	protein-coding	Offical	0.634717	0.011	1.1	C2	poor	sel	P-M5:poor
brown_M5	DOK3	DOK3	ENSG00000146094	4823	protein_coding	79930	DOKL	docking protein 3	protein-coding	Offical	0.828293	0.028	1.3	C2	poor	sel	P-M5:poor
brown_M5	FUCA1	FUCA1	ENSG00000179163	2047	protein_coding	2517	FUCA	alpha-L-fucosidase 1	protein-coding	Offical	0.754429	0.0069	1.4	C2	poor	sel	P-M5:poor
brown_M5	RELB	RELB	ENSG00000104856	3035	protein_coding	5971	I-REL|IMD53|IREL|REL-B	RELB proto-oncogene, NF-kB subunit	protein-coding	Offical	0.615706	0.049	1.3	C2	poor	sel	P-M5:poor
brown_M5	ANXA4	ANXA4	ENSG00000196975	11048	protein_coding	307	ANX4|HEL-S-274|P32.5|PAP-II|PIG28|PP4-X|ZAP36	annexin A4	protein-coding	Offical	0.648046	0.035	1.3	C2	poor	sel	P-M5:poor
brown_M5	FBP1	FBP1	ENSG00000165140	1739	protein_coding	2203	FBP	fructose-bisphosphatase 1	protein-coding	Offical	0.768583	0.044	1.2	C2	poor	sel	P-M5:poor
brown_M5	MZB1	MZB1	ENSG00000170476	2273	protein_coding	51237	MEDA-7|PACAP|pERp1	marginal zone B and B1 cell specific protein	protein-coding	Offical	0.414233	0.0063	1.5	C2	poor	sel	P-M5:poor
brown_M5	RENBP	RENBP	ENSG00000102032	2057	protein_coding	5973	RBP|RNBP	renin binding protein	protein-coding	Offical	0.485536	0.021	1.4	C2	poor	sel	P-M5:poor
brown_M5	C1RL	C1RL	ENSG00000139178	5014	protein_coding	51279	C1RL1|C1RLP|C1r-LP|CLSPa	complement C1r subcomponent like	protein-coding	Offical	0.574883	0.0076	1.3	C2	poor	sel	P-M5:poor
brown_M5	STEAP2	STEAP2	ENSG00000157214	8715	protein_coding	261729	IPCA1|PCANAP1|PUMPCn|STAMP1|STMP	STEAP2 metalloreductase	protein-coding	Offical	0.316536	0.00023	1.4	C2	poor	sel	P-M5:poor
brown_M5	S1PR4	S1PR4	ENSG00000125910	1664	protein_coding	8698	EDG6|LPC1|S1P4|SLP4	sphingosine-1-phosphate receptor 4	protein-coding	Offical	0.661268	0.025	1.5	C2	poor	sel	P-M5:poor
brown_M5	HTR7	HTR7	ENSG00000148680	3131	protein_coding	3363	5-HT7	5-hydroxytryptamine receptor 7	protein-coding	Offical	0.751981	0.008	1.7	C2	poor	sel	P-M5:poor
brown_M5	UPP1	UPP1	ENSG00000183696	4577	protein_coding	7378	UDRPASE|UP|UPASE|UPP	uridine phosphorylase 1	protein-coding	Offical	0.455301	0.00016	1.5	C2	poor	sel	P-M5:poor
brown_M5	ZC3H12A	ZC3H12A	ENSG00000163874	3121	protein_coding	80149	MCPIP|MCPIP-1|MCPIP1|Reg1|dJ423B22.1	zinc finger CCCH-type containing 12A	protein-coding	Offical	0.64292	0.024	1.3	C2	poor	sel	P-M5:poor
brown_M5	SIRPG	SIRPG	ENSG00000089012	2242	protein_coding	55423	CD172g|SIRP-B2|SIRPB2|SIRPgamma|bA77C3.1	signal regulatory protein gamma	protein-coding	Offical	0.623316	0.027	1.6	C2	poor	sel	P-M5:poor
brown_M5	ICAM3	ICAM3	ENSG00000076662	2950	protein_coding	3385	CD50|CDW50|ICAM-R	intercellular adhesion molecule 3	protein-coding	Offical	0.690125	0.0093	2.1	C2	poor	sel	P-M5:poor
brown_M5	CLIC1	CLIC1	ENSG00000213719	1942	protein_coding	1192	CL1C1|CLCNL1|G6|NCC27	chloride intracellular channel 1	protein-coding	Offical	0.450586	0.037	1.3	C2	poor	sel	P-M5:poor
brown_M5	CPPED1	CPPED1	ENSG00000103381	6484	protein_coding	55313	CSTP1	calcineurin like phosphoesterase domain containing 1	protein-coding	Offical	0.574448	0.0021	1.5	C2	poor	sel	P-M5:poor
brown_M5	SOCS1	SOCS1	ENSG00000185338	1796	protein_coding	8651	CIS1|CISH1|JAB|SOCS-1|SSI-1|SSI1|TIP-3|TIP3	suppressor of cytokine signaling 1	protein-coding	Offical	0.41879	0.014	1.2	C2	poor	sel	P-M5:poor
brown_M5	2022-09-01	2022-09-01	ENSG00000180096	4217	protein_coding	1731	DIFF6|LARP|PNUTL3|SEP1|SEPT1	septin 1	protein-coding	Alias	0.46373	0.012	1.6	C2	poor	sel	P-M5:poor
brown_M5	PQLC3	PQLC3	ENSG00000162976	2275	protein_coding	130814	C2orf22|PQLC3	solute carrier family 66 member 3	protein-coding	Alias	0.603091	0.018	1.4	C2	poor	sel	P-M5:poor
brown_M5	RAB38	RAB38	ENSG00000123892	1465	protein_coding	23682	NY-MEL-1|rrGTPbp	RAB38, member RAS oncogene family	protein-coding	Offical	0.422574	0.026	1.3	C2	poor	sel	P-M5:poor
brown_M5	ITK	ITK	ENSG00000113263	8604	protein_coding	3702	EMT|LPFS1|LYK|PSCTK2	IL2 inducible T cell kinase	protein-coding	Offical	0.503346	0.043	1.4	C2	poor	sel	P-M5:poor
brown_M5	SLC39A4	SLC39A4	ENSG00000147804	5033	protein_coding	55630	AEZ|AWMS2|ZIP4	solute carrier family 39 member 4	protein-coding	Offical	0.299779	0.041	1.3	C2	poor	sel	P-M5:poor
brown_M5	ANG	ANG	ENSG00000214274	1430	protein_coding	283	ALS9|HEL168|RAA1|RNASE4|RNASE5	angiogenin	protein-coding	Offical	0.393739	0.022	1.3	C2	poor	sel	P-M5:poor
brown_M5	GXYLT2	GXYLT2	ENSG00000172986	3667	protein_coding	727936	GLT8D4	glucoside xylosyltransferase 2	protein-coding	Offical	0.500714	0.035	1.3	C2	poor	sel	P-M5:poor
brown_M5	IGFBP6	IGFBP6	ENSG00000167779	1346	protein_coding	3489	IBP6	insulin like growth factor binding protein 6	protein-coding	Offical	0.551731	2.7e-05	1.3	C2	poor	sel	P-M5:poor
brown_M5	DOK1	DOK1	ENSG00000115325	3049	protein_coding	1796	P62DOK|pp62	docking protein 1	protein-coding	Offical	0.548823	0.049	1.6	C2	poor	sel	P-M5:poor
brown_M5	IKBIP	IKBIP	ENSG00000166130	4163	protein_coding	121457	IKIP	IKBKB interacting protein	protein-coding	Offical	0.460567	0.0048	1.6	C2	poor	sel	P-M5:poor
brown_M5	CXCR3	CXCR3	ENSG00000186810	1868	protein_coding	2833	CD182|CD183|CKR-L2|CMKAR3|GPR9|IP10-R|Mig-R|MigR	C-X-C motif chemokine receptor 3	protein-coding	Offical	0.656793	0.047	1.3	C2	poor	sel	P-M5:poor
brown_M5	BIRC3	BIRC3	ENSG00000023445	7518	protein_coding	330	AIP1|API2|CIAP2|HAIP1|HIAP1|IAP-1|MALT2|MIHC|RNF49|c-IAP2	baculoviral IAP repeat containing 3	protein-coding	Offical	0.545137	0.0043	1.2	C2	poor	sel	P-M5:poor
brown_M5	IL10RB	IL10RB	ENSG00000243646	4548	protein_coding	3588	CDW210B|CRF2-4|CRFB4|D21S58|D21S66|IL-10R2	interleukin 10 receptor subunit beta	protein-coding	Offical	0.646728	0.014	1.6	C2	poor	sel	P-M5:poor
brown_M5	SLC17A9	SLC17A9	ENSG00000101194	5521	protein_coding	63910	C20orf59|POROK8|VNUT	solute carrier family 17 member 9	protein-coding	Offical	0.649984	0.0064	1.5	C2	poor	sel	P-M5:poor
brown_M5	IL15	IL15	ENSG00000164136	7860	protein_coding	3600	IL-15	interleukin 15	protein-coding	Offical	0.728242	0.035	1.4	C2	poor	sel	P-M5:poor
brown_M5	IL1R2	IL1R2	ENSG00000115590	3073	protein_coding	7850	CD121b|CDw121b|IL-1R-2|IL-1RT-2|IL-1RT2|IL1R2c|IL1RB	interleukin 1 receptor type 2	protein-coding	Offical	0.526771	0.049	1.2	C2	poor	sel	P-M5:poor
brown_M5	PLTP	PLTP	ENSG00000100979	2541	protein_coding	5360	BPIFE|HDLCQ9	phospholipid transfer protein	protein-coding	Offical	0.650655	0.028	1.2	C2	poor	sel	P-M5:poor
brown_M5	SPR	SPR	ENSG00000116096	1480	protein_coding	6697	SDR38C1	sepiapterin reductase	protein-coding	Offical	0.339002	0.012	1.4	C2	poor	sel	P-M5:poor
brown_M5	MMP1	MMP1	ENSG00000196611	1970	protein_coding	4312	CLG|CLGN	matrix metallopeptidase 1	protein-coding	Offical	0.511295	0.038	1.2	C2	poor	sel	P-M5:poor
brown_M5	HSD3B7	HSD3B7	ENSG00000099377	2495	protein_coding	80270	CBAS1|PFIC4|SDR11E3	hydroxy-delta-5-steroid dehydrogenase, 3 beta- and steroid delta-isomerase 7	protein-coding	Offical	0.512932	0.032	1.3	C2	poor	sel	P-M5:poor
brown_M5	TMEM176A	TMEM176A	ENSG00000002933	3479	protein_coding	55365	GS188|HCA112|MS4B1	transmembrane protein 176A	protein-coding	Offical	0.390366	0.03	1.2	C2	poor	sel	P-M5:poor
brown_M5	THBD	THBD	ENSG00000178726	4109	protein_coding	7056	AHUS6|BDCA3|CD141|THPH12|THRM|TM	thrombomodulin	protein-coding	Offical	0.691549	0.018	1.2	C2	poor	sel	P-M5:poor
brown_M5	NOD2	NOD2	ENSG00000167207	6873	protein_coding	64127	ACUG|BLAU|BLAUS|CARD15|CD|CLR16.3|IBD1|NLRC2|NOD2B|PSORAS1|YAOS	nucleotide binding oligomerization domain containing 2	protein-coding	Offical	0.818207	0.048	1.3	C2	poor	sel	P-M5:poor
brown_M5	CSTA	CSTA	ENSG00000121552	1373	protein_coding	1475	AREI|PSS4|STF1|STFA	cystatin A	protein-coding	Offical	0.82369	0.038	1.2	C2	poor	sel	P-M5:poor
brown_M5	MARCO	MARCO	ENSG00000019169	2079	protein_coding	8685	SCARA2|SR-A6	macrophage receptor with collagenous structure	protein-coding	Offical	0.658845	0.033	1.1	C2	poor	sel	P-M5:poor
brown_M5	HSPB1	HSPB1	ENSG00000106211	1634	protein_coding	3315	CMT2F|HEL-S-102|HMN2B|HS.76067|HSP27|HSP28|Hsp25|SRP27	heat shock protein family B (small) member 1	protein-coding	Offical	0.429904	0.0019	1.5	C2	poor	sel	P-M5:poor
brown_M5	GRN	GRN	ENSG00000030582	3680	protein_coding	2896	CLN11|GEP|GP88|PCDGF|PEPI|PGRN	granulin precursor	protein-coding	Offical	0.671704	0.0077	1.5	C2	poor	sel	P-M5:poor
brown_M5	TMEM35B	TMEM35B	ENSG00000243749	922	protein_coding	100506144	ZMYM6NB	transmembrane protein 35B	protein-coding	Offical	0.614691	0.039	1.4	C2	poor	sel	P-M5:poor
brown_M5	SMIM25	SMIM25	ENSG00000224397	2451	lincRNA	100506115	GCRL1|LINC01272|SMIM25	plaque enriched lncRNA in atherosclerotic and inflammatory bowel macrophage regulation	protein-coding	Alias	0.73067	0.013	1.2	C2	poor	sel	P-M5:poor
brown_M5	HK3	HK3	ENSG00000160883	3290	protein_coding	3101	HKIII|HXK3	hexokinase 3	protein-coding	Offical	0.850486	0.029	1.2	C2	poor	sel	P-M5:poor
brown_M5	PHF11	PHF11	ENSG00000136147	4841	protein_coding	51131	APY|BCAP|IGEL|IGER|IGHER|NY-REN-34|NYREN34	PHD finger protein 11	protein-coding	Offical	0.43901	0.031	1.3	C2	poor	sel	P-M5:poor
brown_M5	FAM114A1	FAM114A1	ENSG00000197712	4871	protein_coding	92689	Noxp20	family with sequence similarity 114 member A1	protein-coding	Offical	0.481572	0.024	1.3	C2	poor	sel	P-M5:poor
brown_M5	CD70	CD70	ENSG00000125726	1532	protein_coding	970	CD27-L|CD27L|CD27LG|LPFS3|TNFSF7|TNLG8A	CD70 molecule	protein-coding	Offical	0.464685	0.031	1.2	C2	poor	sel	P-M5:poor
brown_M5	DYNLT3	DYNLT3	ENSG00000165169	3186	protein_coding	6990	RP3|TCTE1L|TCTEX1L	dynein light chain Tctex-type 3	protein-coding	Offical	0.4388	0.00044	1.5	C2	poor	sel	P-M5:poor
brown_M5	VMP1	VMP1	ENSG00000062716	6916	protein_coding	81671	EPG3|TANGO5|TMEM49	vacuole membrane protein 1	protein-coding	Offical	0.327957	0.016	1.5	C2	poor	sel	P-M5:poor
brown_M5	LGALS1	LGALS1	ENSG00000100097	1099	protein_coding	3956	GAL1|GBP	galectin 1	protein-coding	Offical	0.433399	0.042	1.2	C2	poor	sel	P-M5:poor
brown_M5	TCIRG1	TCIRG1	ENSG00000110719	4384	protein_coding	10312	ATP6N1C|ATP6V0A3|Atp6i|OC-116kDa|OC116|OPTB1|Stv1|TIRC7|Vph1|a3	T cell immune regulator 1, ATPase H+ transporting V0 subunit a3	protein-coding	Offical	0.66951	0.02	1.3	C2	poor	sel	P-M5:poor
brown_M5	CASP4	CASP4	ENSG00000196954	7256	protein_coding	837	ICE(rel)II|ICEREL-II|ICH-2|Mih1|Mih1/TX|TX	caspase 4	protein-coding	Offical	0.714997	0.031	1.3	C2	poor	sel	P-M5:poor
brown_M5	CD300E	CD300E	ENSG00000186407	3752	protein_coding	342510	CD300LE|CLM-2|CLM2|CMRF35-A5|IREM-2|IREM2|PIgR-2|PIgR2	CD300e molecule	protein-coding	Offical	0.758601	0.0059	1.3	C2	poor	sel	P-M5:poor
brown_M5	SKAP2	SKAP2	ENSG00000005020	5520	protein_coding	8935	PRAP|RA70|SAPS|SCAP2|SKAP-HOM|SKAP55R	src kinase associated phosphoprotein 2	protein-coding	Offical	0.400204	0.044	1.2	C2	poor	sel	P-M5:poor
brown_M5	TAGLN2	TAGLN2	ENSG00000158710	2487	protein_coding	8407	HA1756	transgelin 2	protein-coding	Offical	0.248933	0.015	1.3	C2	poor	sel	P-M5:poor
brown_M5	NCF2	NCF2	ENSG00000116701	2928	protein_coding	4688	NCF-2|NOXA2|P67-PHOX|P67PHOX	neutrophil cytosolic factor 2	protein-coding	Offical	0.875131	0.041	1.3	C2	poor	sel	P-M5:poor
brown_M5	LCK	LCK	ENSG00000182866	3339	protein_coding	3932	IMD22|LSK|YT16|p56lck|pp58lck	LCK proto-oncogene, Src family tyrosine kinase	protein-coding	Offical	0.676564	0.024	1.4	C2	poor	sel	P-M5:poor
brown_M5	VEGFC	VEGFC	ENSG00000150630	2420	protein_coding	7424	Flt4-L|LMPH1D|LMPHM4|VRP	vascular endothelial growth factor C	protein-coding	Offical	0.450436	0.042	1.3	C2	poor	sel	P-M5:poor
brown_M5	PDLIM4	PDLIM4	ENSG00000131435	3192	protein_coding	8572	RIL	PDZ and LIM domain 4	protein-coding	Offical	0.172054	0.0026	1.2	C2	poor	sel	P-M5:poor
brown_M5	SLC9A7P1	SLC9A7P1	ENSG00000227825	3311	transcribed_processed_pseudogene	121456	-	solute carrier family 9 member 7 pseudogene 1	pseudo	Offical	0.590499	0.024	1.6	C2	poor	sel	P-M5:poor
brown_M5	MT1G	MT1G	ENSG00000125144	750	protein_coding	4495	MT1|MT1K	metallothionein 1G	protein-coding	Offical	0.283017	0.017	1.2	C2	poor	sel	P-M5:poor
brown_M5	LITAF	LITAF	ENSG00000189067	5060	protein_coding	9516	PIG7|SIMPLE|TP53I7	lipopolysaccharide induced TNF factor	protein-coding	Offical	0.540019	0.0024	1.7	C2	poor	sel	P-M5:poor
brown_M5	RRAS	RRAS	ENSG00000126458	1160	protein_coding	6237	R-Ras	RAS related	protein-coding	Offical	0.562476	0.016	1.4	C2	poor	sel	P-M5:poor
brown_M5	BICC1	BICC1	ENSG00000122870	6569	protein_coding	80114	BICC|CYSRD	BicC family RNA binding protein 1	protein-coding	Offical	0.450128	0.018	1.3	C2	poor	sel	P-M5:poor
brown_M5	GPAT3	GPAT3	ENSG00000138678	3468	protein_coding	84803	AGPAT 10|AGPAT10|AGPAT8|AGPAT9|HMFN0839|LPAAT-theta|MAG1	glycerol-3-phosphate acyltransferase 3	protein-coding	Offical	0.533918	0.00032	1.7	C2	poor	sel	P-M5:poor
brown_M5	NFE2	NFE2	ENSG00000123405	2469	protein_coding	4778	NF-E2|p45	nuclear factor, erythroid 2	protein-coding	Offical	0.422103	0.011	1.6	C2	poor	sel	P-M5:poor
brown_M5	PODNL1	PODNL1	ENSG00000132000	4168	protein_coding	79883	SLRR5B	podocan like 1	protein-coding	Offical	0.545975	1.6e-05	1.4	C2	poor	sel	P-M5:poor
brown_M5	RARRES2	RARRES2	ENSG00000106538	1921	protein_coding	5919	HP10433|TIG2	retinoic acid receptor responder 2	protein-coding	Offical	0.277627	0.00058	1.2	C2	poor	sel	P-M5:poor
brown_M5	PRSS36	PRSS36	ENSG00000178226	3685	protein_coding	146547	-	serine protease 36	protein-coding	Offical	0.602996	0.025	1.5	C2	poor	sel	P-M5:poor
brown_M5	ANKRD29	ANKRD29	ENSG00000154065	6391	protein_coding	147463	-	ankyrin repeat domain 29	protein-coding	Offical	0.377217	0.018	1.4	C2	poor	sel	P-M5:poor
brown_M5	TWIST2	TWIST2	ENSG00000233608	1878	protein_coding	117581	AMS|BBRSAY|DERMO1|FFDD3|SETLSS|bHLHa39	twist family bHLH transcription factor 2	protein-coding	Offical	0.415565	0.0075	1.3	C2	poor	sel	P-M5:poor
brown_M5	TMEM150A	TMEM150A	ENSG00000168890	3094	protein_coding	129303	TM6P1|TMEM150|TTN1	transmembrane protein 150A	protein-coding	Offical	0.433866	0.0011	2.2	C2	poor	sel	P-M5:poor
brown_M5	CD6	CD6	ENSG00000013725	5958	protein_coding	923	TP120	CD6 molecule	protein-coding	Offical	0.620138	0.034	1.5	C2	poor	sel	P-M5:poor
brown_M5	RPL7AP64	RPL7AP64	ENSG00000213876	663	processed_pseudogene	728486	RPL7A_29_1509	ribosomal protein L7a pseudogene 64	pseudo	Offical	0.74745	0.044	1.3	C2	poor	sel	P-M5:poor
brown_M5	RFX8	RFX8	ENSG00000196460	2854	protein_coding	731220	-	RFX family member 8, lacking RFX DNA binding domain	protein-coding	Offical	0.458533	0.00055	1.5	C2	poor	sel	P-M5:poor
brown_M5	NAGS	NAGS	ENSG00000161653	2822	protein_coding	162417	AGAS|ARGA	N-acetylglutamate synthase	protein-coding	Offical	0.360114	0.032	1.5	C2	poor	sel	P-M5:poor
brown_M5	RAB42	RAB42	ENSG00000188060	2200	protein_coding	115273	-	RAB42, member RAS oncogene family	protein-coding	Offical	0.516478	0.049	1.3	C2	poor	sel	P-M5:poor
brown_M5	LGALS3	LGALS3	ENSG00000131981	2397	protein_coding	3958	CBP35|GAL3|GALBP|GALIG|L31|LGALS2|MAC2	galectin 3	protein-coding	Offical	0.293468	0.021	1.2	C2	poor	sel	P-M5:poor
brown_M5	CCL13	CCL13	ENSG00000181374	851	protein_coding	6357	CKb10|MCP-4|NCC-1|NCC1|SCYA13|SCYL1	C-C motif chemokine ligand 13	protein-coding	Offical	0.579834	0.024	1.2	C2	poor	sel	P-M5:poor
brown_M5	PDCD1	PDCD1	ENSG00000188389	2114	protein_coding	5133	CD279|PD-1|PD1|SLEB2|hPD-1|hPD-l|hSLE1	programmed cell death 1	protein-coding	Offical	0.521443	0.025	1.5	C2	poor	sel	P-M5:poor
brown_M5	PTPN18	PTPN18	ENSG00000072135	5774	protein_coding	26469	BDP1|PTP-HSCF	protein tyrosine phosphatase non-receptor type 18	protein-coding	Offical	0.531531	0.035	1.5	C2	poor	sel	P-M5:poor
brown_M5	RARRES1	RARRES1	ENSG00000118849	2236	protein_coding	5918	LXNL|PERG-1|TIG1	retinoic acid receptor responder 1	protein-coding	Offical	0.537059	0.0041	1.2	C2	poor	sel	P-M5:poor
brown_M5	HSPB1P2	HSPB1P2	ENSG00000230216	546	processed_pseudogene	653364	HSPBL3	heat shock protein family B (small) member 1 pseudogene 2	pseudo	Offical	0.340009	0.01	1.4	C2	poor	sel	P-M5:poor
brown_M5	S100A4	S100A4	ENSG00000196154	1025	protein_coding	6275	18A2|42A|CAPL|FSP1|MTS1|P9KA|PEL98	S100 calcium binding protein A4	protein-coding	Offical	0.644808	0.024	1.2	C2	poor	sel	P-M5:poor
brown_M5	MYO1G	MYO1G	ENSG00000136286	8727	protein_coding	64005	HA2|HLA-HA2|MHAG	myosin IG	protein-coding	Offical	0.811048	0.0068	1.4	C2	poor	sel	P-M5:poor
brown_M5	NKG7	NKG7	ENSG00000105374	935	protein_coding	4818	GIG1|GMP-17|p15-TIA-1	natural killer cell granule protein 7	protein-coding	Offical	0.656395	0.013	1.3	C2	poor	sel	P-M5:poor
brown_M5	MGMT	MGMT	ENSG00000170430	3557	protein_coding	4255	-	O-6-methylguanine-DNA methyltransferase	protein-coding	Offical	0.296892	0.011	1.3	C2	poor	sel	P-M5:poor
brown_M5	CD7	CD7	ENSG00000173762	2735	protein_coding	924	GP40|LEU-9|TP41|Tp40	CD7 molecule	protein-coding	Offical	0.74792	0.0048	1.5	C2	poor	sel	P-M5:poor
brown_M5	AMPD3	AMPD3	ENSG00000133805	6793	protein_coding	272	-	adenosine monophosphate deaminase 3	protein-coding	Offical	0.736868	0.021	1.3	C2	poor	sel	P-M5:poor
brown_M5	MMP19	MMP19	ENSG00000123342	4672	protein_coding	4327	CODA|MMP18|RASI-1	matrix metallopeptidase 19	protein-coding	Offical	0.579363	0.018	1.2	C2	poor	sel	P-M5:poor
brown_M5	RALB	RALB	ENSG00000144118	2915	protein_coding	5899	-	RAS like proto-oncogene B	protein-coding	Offical	0.496496	0.033	1.6	C2	poor	sel	P-M5:poor
brown_M5	DRAM1	DRAM1	ENSG00000136048	4180	protein_coding	55332	DRAM	DNA damage regulated autophagy modulator 1	protein-coding	Offical	0.597524	0.04	1.3	C2	poor	sel	P-M5:poor
brown_M5	SOCS3	SOCS3	ENSG00000184557	2734	protein_coding	9021	ATOD4|CIS3|Cish3|SOCS-3|SSI-3|SSI3	suppressor of cytokine signaling 3	protein-coding	Offical	0.544823	0.003	1.2	C2	poor	sel	P-M5:poor
brown_M5	SELENOM	SELENOM	ENSG00000198832	3187	protein_coding	140606	SELM|SEPM	selenoprotein M	protein-coding	Offical	0.392776	0.041	1.2	C2	poor	sel	P-M5:poor
brown_M5	ZDHHC12	ZDHHC12	ENSG00000160446	2597	protein_coding	84885	DHHC-12|ZNF400	zinc finger DHHC-type palmitoyltransferase 12	protein-coding	Offical	0.371663	0.0056	1.5	C2	poor	sel	P-M5:poor
brown_M5	NTAN1	NTAN1	ENSG00000157045	3540	protein_coding	123803	PNAA|PNAD	N-terminal asparagine amidase	protein-coding	Offical	0.524724	0.0059	1.9	C2	poor	sel	P-M5:poor
brown_M5	FOXP3	FOXP3	ENSG00000049768	2647	protein_coding	50943	AIID|DIETER|IPEX|JM2|PIDX|XPID	forkhead box P3	protein-coding	Offical	0.426154	0.0021	1.8	C2	poor	sel	P-M5:poor
brown_M5	EMP3	EMP3	ENSG00000142227	1667	protein_coding	2014	YMP	epithelial membrane protein 3	protein-coding	Offical	0.320704	0.0093	1.2	C2	poor	sel	P-M5:poor
brown_M5	IL18R1	IL18R1	ENSG00000115604	4353	protein_coding	8809	CD218a|CDw218a|IL-18R-alpha|IL-18Ralpha|IL-1Rrp|IL18RA|IL18Ralpha2|IL1RRP	interleukin 18 receptor 1	protein-coding	Offical	0.666398	0.012	1.4	C2	poor	sel	P-M5:poor
brown_M5	DNASE1L1	DNASE1L1	ENSG00000013563	4130	protein_coding	1774	DNAS1L1|DNASEX|DNL1L|G4.8|XIB	deoxyribonuclease 1 like 1	protein-coding	Offical	0.65351	0.041	1.4	C2	poor	sel	P-M5:poor
brown_M5	HPCAL1	HPCAL1	ENSG00000115756	6237	protein_coding	3241	BDR1|HLP2|VILIP-3	hippocalcin like 1	protein-coding	Offical	0.34527	4.2e-05	1.9	C2	poor	sel	P-M5:poor
brown_M5	DENND2D	DENND2D	ENSG00000162777	5515	protein_coding	79961	-	DENN domain containing 2D	protein-coding	Offical	0.835909	0.017	1.3	C2	poor	sel	P-M5:poor
brown_M5	HFE	HFE	ENSG00000010704	5675	protein_coding	3077	HFE1|HH|HLA-H|MVCD7|TFQTL2	homeostatic iron regulator	protein-coding	Offical	0.539529	0.028	1.3	C2	poor	sel	P-M5:poor
brown_M5	HEXB	HEXB	ENSG00000049860	5067	protein_coding	3074	ENC-1AS|HEL-248|HEL-S-111	hexosaminidase subunit beta	protein-coding	Offical	0.591077	0.012	1.5	C2	poor	sel	P-M5:poor
brown_M5	LILRA5	LILRA5	ENSG00000187116	1760	protein_coding	353514	CD85|CD85F|ILT-11|ILT11|LILRB7|LIR-9|LIR9	leukocyte immunoglobulin like receptor A5	protein-coding	Offical	0.721671	0.028	1.2	C2	poor	sel	P-M5:poor
brown_M5	TPP1	TPP1	ENSG00000166340	6544	protein_coding	1200	CLN2|GIG1|LPIC|SCAR7|TPP-1	tripeptidyl peptidase 1	protein-coding	Offical	0.580137	0.019	1.4	C2	poor	sel	P-M5:poor
brown_M5	SPP1	SPP1	ENSG00000118785	2321	protein_coding	6696	BNSP|BSPI|ETA-1|OPN	secreted phosphoprotein 1	protein-coding	Offical	0.607143	0.035	1.1	C2	poor	sel	P-M5:poor
brown_M5	MAN1A1	MAN1A1	ENSG00000111885	5014	protein_coding	4121	HUMM3|HUMM9|MAN9	mannosidase alpha class 1A member 1	protein-coding	Offical	0.819054	0.027	1.2	C2	poor	sel	P-M5:poor
brown_M5	TIMP1	TIMP1	ENSG00000102265	1541	protein_coding	7076	CLGI|EPA|EPO|HCI|TIMP|TIMP-1	TIMP metallopeptidase inhibitor 1	protein-coding	Offical	0.570975	0.0013	1.2	C2	poor	sel	P-M5:poor
brown_M5	ITGB7	ITGB7	ENSG00000139626	4481	protein_coding	3695	-	integrin subunit beta 7	protein-coding	Offical	0.558005	0.0052	1.8	C2	poor	sel	P-M5:poor
brown_M5	IL13RA1	IL13RA1	ENSG00000131724	4372	protein_coding	3597	CD213A1|CT19|IL-13Ra|NR4	interleukin 13 receptor subunit alpha 1	protein-coding	Offical	0.750673	0.025	1.3	C2	poor	sel	P-M5:poor
brown_M5	PLP2	PLP2	ENSG00000102007	1279	protein_coding	5355	A4|A4LSB	proteolipid protein 2	protein-coding	Offical	0.372943	0.033	1.2	C2	poor	sel	P-M5:poor
brown_M5	TMBIM1	TMBIM1	ENSG00000135926	5098	protein_coding	64114	LFG3|MST100|MSTP100|PP1201|RECS1	transmembrane BAX inhibitor motif containing 1	protein-coding	Offical	0.525981	0.018	1.3	C2	poor	sel	P-M5:poor
brown_M5	TAGLN2P1	TAGLN2P1	ENSG00000253676	587	processed_pseudogene	100418887	-	transgelin 2 pseudogene 1	pseudo	Offical	0.237131	0.033	1.2	C2	poor	sel	P-M5:poor
brown_M5	PTGES	PTGES	ENSG00000148344	1896	protein_coding	9536	MGST-IV|MGST1-L1|MGST1L1|MPGES|PGES|PIG12|PP102|PP1294|TP53I12|mPGES-1	prostaglandin E synthase	protein-coding	Offical	0.489068	0.0011	1.2	C2	poor	sel	P-M5:poor
brown_M5	PLEKHF1	PLEKHF1	ENSG00000166289	2681	protein_coding	79156	APPD|LAPF|PHAFIN1|ZFYVE15	pleckstrin homology and FYVE domain containing 1	protein-coding	Offical	0.350046	0.017	1.3	C2	poor	sel	P-M5:poor
brown_M5	ITGBL1	ITGBL1	ENSG00000198542	6174	protein_coding	9358	OSCP|TIED	integrin subunit beta like 1	protein-coding	Offical	0.396719	0.0057	1.3	C2	poor	sel	P-M5:poor
brown_M5	TAX1BP3	TAX1BP3	ENSG00000213977	1383	protein_coding	30851	TIP-1|TIP1	Tax1 binding protein 3	protein-coding	Offical	0.358337	0.00031	1.7	C2	poor	sel	P-M5:poor
cyan_M16	PINLYP	PINLYP	ENSG00000234465	3570	protein_coding	390940	-	phospholipase A2 inhibitor and LY6/PLAUR domain containing	protein-coding	Offical	0.492935	0.028	1.2	C3	poor	sel	IE/P2-M16:poor
cyan_M16	CST3	CST3	ENSG00000101439	3695	protein_coding	1471	ARMD11|HEL-S-2	cystatin C	protein-coding	Offical	0.178732	0.035	1.2	C3	poor	sel	IE/P2-M16:poor
cyan_M16	GALE	GALE	ENSG00000117308	3978	protein_coding	2582	SDR1E1	UDP-galactose-4-epimerase	protein-coding	Offical	0.42121	0.0016	2.2	C3	poor	sel	IE/P2-M16:poor
cyan_M16	MRPL23	MRPL23	ENSG00000214026	2975	protein_coding	6150	L23MRP|RPL23|RPL23L	mitochondrial ribosomal protein L23	protein-coding	Offical	0.435124	0.0096	1.5	C3	poor	sel	IE/P2-M16:poor
cyan_M16	CHID1	CHID1	ENSG00000177830	5984	protein_coding	66005	GL008|SI-CLP|SICLP	chitinase domain containing 1	protein-coding	Offical	0.524093	0.025	1.6	C3	poor	sel	IE/P2-M16:poor
cyan_M16	RAB34	RAB34	ENSG00000109113	3325	protein_coding	83871	NARR|RAB39|RAH	RAB34, member RAS oncogene family	protein-coding	Offical	0.197651	0.047	1.2	C3	poor	sel	IE/P2-M16:poor
cyan_M16	NT5M	NT5M	ENSG00000205309	1961	protein_coding	56953	dNT-2|dNT2|mdN	5',3'-nucleotidase, mitochondrial	protein-coding	Offical	0.469908	0.025	1.4	C3	poor	sel	IE/P2-M16:poor
cyan_M16	TMEM205	TMEM205	ENSG00000105518	1606	protein_coding	374882	UNQ501	transmembrane protein 205	protein-coding	Offical	0.573777	0.043	1.5	C3	poor	sel	IE/P2-M16:poor
cyan_M16	DRG2	DRG2	ENSG00000108591	7411	protein_coding	1819	-	developmentally regulated GTP binding protein 2	protein-coding	Offical	0.356351	0.00082	1.8	C3	poor	sel	IE/P2-M16:poor
cyan_M16	FBXO17	FBXO17	ENSG00000269190	4960	protein_coding	115290	FBG4|FBX26|FBXO26|Fbx17	F-box protein 17	protein-coding	Offical	0.266594	0.0012	1.3	C3	poor	sel	IE/P2-M16:poor
cyan_M16	CDK2AP2	CDK2AP2	ENSG00000167797	2019	protein_coding	10263	DOC-1R|p14	cyclin dependent kinase 2 associated protein 2	protein-coding	Offical	0.381784	0.036	1.6	C3	poor	sel	IE/P2-M16:poor
cyan_M16	DEDD2	DEDD2	ENSG00000160570	2631	protein_coding	162989	FLAME-3|FLAME3	death effector domain containing 2	protein-coding	Offical	0.371375	0.019	1.6	C3	poor	sel	IE/P2-M16:poor
cyan_M16	MAP1LC3A	MAP1LC3A	ENSG00000101460	1762	protein_coding	84557	ATG8E|LC3|LC3A|MAP1ALC3|MAP1BLC3	microtubule associated protein 1 light chain 3 alpha	protein-coding	Offical	0.265136	0.00094	1.5	C3	poor	sel	IE/P2-M16:poor
cyan_M16	NDUFS6	NDUFS6	ENSG00000145494	1451	protein_coding	4726	CI-13kA|CI-13kD-A|CI13KDA|MC1DN9	NADH:ubiquinone oxidoreductase subunit S6	protein-coding	Offical	0.558459	0.0092	2	C3	poor	sel	IE/P2-M16:poor
cyan_M16	YDJC	YDJC	ENSG00000161179	1754	protein_coding	150223	-	YdjC chitooligosaccharide deacetylase homolog	protein-coding	Offical	0.381629	0.015	1.4	C3	poor	sel	IE/P2-M16:poor
darkred_M11	PGBD5	PGBD5	ENSG00000177614	11304	protein_coding	79605	-	piggyBac transposable element derived 5	protein-coding	Offical	0.615096	0.0019	1.5	C4	poor	sel	IE-M11:poor
darkred_M11	RHCG	RHCG	ENSG00000140519	2607	protein_coding	51458	C15orf6|PDRC2|RHGK|SLC42A3	Rh family C glycoprotein	protein-coding	Offical	0.301867	0.029	1.3	C4	poor	sel	IE-M11:poor
darkred_M11	SMIM10L2A	SMIM10L2A	ENSG00000178947	5230	protein_coding	399668	LED|LINC00086|LINC00087|LINC0086|NCRNA00086|NCRNA00087|SMIM10L2B	small integral membrane protein 10 like 2A	protein-coding	Offical	0.536436	0.044	1.3	C4	poor	sel	IE-M11:poor
darkred_M11	TENM2	TENM2	ENSG00000145934	11042	protein_coding	57451	ODZ2|TEN-M2|TEN2|TNM2|ten-2	teneurin transmembrane protein 2	protein-coding	Offical	0.388801	0.026	1.2	C4	poor	sel	IE-M11:poor
darkred_M11	TNNT1	TNNT1	ENSG00000105048	2171	protein_coding	7138	ANM|NEM5|STNT|TNT|TNTS	troponin T1, slow skeletal type	protein-coding	Offical	0.260612	0.0097	1.2	C4	poor	sel	IE-M11:poor
darkred_M11	L1CAM	L1CAM	ENSG00000198910	7270	protein_coding	3897	CAML1|CD171|HSAS|HSAS1|MASA|MIC5|N-CAM-L1|N-CAML1|NCAM-L1|S10|SPG1	L1 cell adhesion molecule	protein-coding	Offical	0.78392	0.04	1.1	C4	poor	sel	IE-M11:poor
darkred_M11	C19orf81	C19orf81	ENSG00000235034	888	protein_coding	342918	-	chromosome 19 open reading frame 81	protein-coding	Offical	0.202959	0.032	1.3	C4	poor	sel	IE-M11:poor
darkred_M11	KIAA1324	KIAA1324	ENSG00000116299	9300	protein_coding	57535	EIG121|KIAA1324	endosome-lysosome associated apoptosis and autophagy regulator 1	protein-coding	Alias	0.427635	0.011	1.4	C4	poor	sel	IE-M11:poor
darkred_M11	RNF175	RNF175	ENSG00000145428	4390	protein_coding	285533	-	ring finger protein 175	protein-coding	Offical	0.431679	0.011	1.3	C4	poor	sel	IE-M11:poor
darkred_M11	ZCCHC12	ZCCHC12	ENSG00000174460	2231	protein_coding	170261	PNMA7A|SIZN|SIZN1	zinc finger CCHC-type containing 12	protein-coding	Offical	0.650883	0.029	1.2	C4	poor	sel	IE-M11:poor
darkred_M11	LRRC61	LRRC61	ENSG00000127399	2735	protein_coding	65999	HSPC295	leucine rich repeat containing 61	protein-coding	Offical	0.219624	0.0001	1.3	C4	poor	sel	IE-M11:poor
darkred_M11	CAMK4	CAMK4	ENSG00000152495	13910	protein_coding	814	CaMK IV|CaMK-GR|CaMKIV|caMK	calcium/calmodulin dependent protein kinase IV	protein-coding	Offical	0.574743	0.03	1.4	C4	poor	sel	IE-M11:poor
darkred_M11	SGSM1	SGSM1	ENSG00000167037	8607	protein_coding	129049	RUTBC2	small G protein signaling modulator 1	protein-coding	Offical	0.744021	0.02	1.3	C4	poor	sel	IE-M11:poor
darkred_M11	RGS7	RGS7	ENSG00000182901	2575	protein_coding	6000	-	regulator of G protein signaling 7	protein-coding	Offical	0.73641	0.028	1.2	C4	poor	sel	IE-M11:poor
darkred_M11	C17orf67	C17orf67	ENSG00000214226	2410	protein_coding	339210	-	chromosome 17 open reading frame 67	protein-coding	Offical	0.249636	0.043	1.5	C4	poor	sel	IE-M11:poor
darkred_M11	RPP25	RPP25	ENSG00000178718	3049	protein_coding	54913	-	ribonuclease P and MRP subunit p25	protein-coding	Offical	0.334776	0.0034	1.5	C4	poor	sel	IE-M11:poor
darkred_M11	NNAT	NNAT	ENSG00000053438	1332	protein_coding	4826	Peg5	neuronatin	protein-coding	Offical	0.378636	0.015	1.1	C4	poor	sel	IE-M11:poor
darkred_M11	BICDL1	BICDL1	ENSG00000135127	5484	protein_coding	92558	BICDR-1|BICDR1|CCDC64|CCDC64A|H_267D11.1	BICD family like cargo adaptor 1	protein-coding	Offical	0.672567	0.0018	1.4	C4	poor	sel	IE-M11:poor
darkred_M11	MAPRE3	MAPRE3	ENSG00000084764	3630	protein_coding	22924	EB3|EBF3|EBF3-S|RP3	microtubule associated protein RP/EB family member 3	protein-coding	Offical	0.733786	0.017	1.5	C4	poor	sel	IE-M11:poor
darkred_M11	CHST1	CHST1	ENSG00000175264	3478	protein_coding	8534	C6ST|GST-1|KS6ST|KSGal6ST|KSST	carbohydrate sulfotransferase 1	protein-coding	Offical	0.352413	0.028	1.2	C4	poor	sel	IE-M11:poor
darkred_M11	SYNDIG1L	SYNDIG1L	ENSG00000183379	2612	protein_coding	646658	CAPUCIN|DSPC1|IFITMD4|TMEM90A	synapse differentiation inducing 1 like	protein-coding	Offical	0.458268	0.0046	1.4	C4	poor	sel	IE-M11:poor
darkred_M11	WFDC2	WFDC2	ENSG00000101443	1382	protein_coding	10406	EDDM4|HE4|WAP5|dJ461P17.6	WAP four-disulfide core domain 2	protein-coding	Offical	0.183083	0.00031	1.4	C4	poor	sel	IE-M11:poor
darkred_M11	VIT	VIT	ENSG00000205221	3710	protein_coding	5212	VIT1	vitrin	protein-coding	Offical	0.075498	0.042	1.2	C4	poor	sel	IE-M11:poor
darkred_M11	TSPAN13	TSPAN13	ENSG00000106537	2224	protein_coding	27075	NET-6|NET6|TM4SF13	tetraspanin 13	protein-coding	Offical	0.397608	0.0015	1.5	C4	poor	sel	IE-M11:poor
darkred_M11	VWC2L	VWC2L	ENSG00000174453	5230	protein_coding	402117	-	von Willebrand factor C domain containing 2 like	protein-coding	Offical	0.634676	0.02	1.3	C4	poor	sel	IE-M11:poor
darkred_M11	NRG1	NRG1	ENSG00000157168	11328	protein_coding	3084	ARIA|GGF|GGF2|HGL|HRG|HRG1|HRGA|MST131|MSTP131|NDF|NRG1-IT2|SMDF	neuregulin 1	protein-coding	Offical	0.257252	0.0029	1.4	C4	poor	sel	IE-M11:poor
darkred_M11	ECE2	ECE2	ENSG00000145194	4729	protein_coding	9718	EEF1AKMT4	endothelin converting enzyme 2	protein-coding	Offical	0.283178	0.029	1.3	C4	poor	sel	IE-M11:poor
darkred_M11	TCEAL6	TCEAL6	ENSG00000204071	1375	protein_coding	158931	Tceal3|WEX2	transcription elongation factor A like 6	protein-coding	Offical	0.656681	0.0094	1.2	C4	poor	sel	IE-M11:poor
darkred_M11	PTPRN2	PTPRN2	ENSG00000155093	4833	protein_coding	5799	IA-2beta|IAR|ICAAR|PTPRP|R-PTP-N2	protein tyrosine phosphatase receptor type N2	protein-coding	Offical	0.440428	1.5e-05	1.7	C4	poor	sel	IE-M11:poor
darkred_M11	STX1A	STX1A	ENSG00000106089	3693	protein_coding	6804	HPC-1|P35-1|STX1|SYN1A	syntaxin 1A	protein-coding	Offical	0.639731	0.0039	1.4	C4	poor	sel	IE-M11:poor
darkred_M11	ACOT7	ACOT7	ENSG00000097021	4124	protein_coding	11332	ACH1|ACT|BACH|CTE-II|LACH|LACH1|hBACH	acyl-CoA thioesterase 7	protein-coding	Offical	0.574491	0.045	1.3	C4	poor	sel	IE-M11:poor
darkred_M11	ADRA1B	ADRA1B	ENSG00000170214	2687	protein_coding	147	ADRA1|ALPHA1BAR	adrenoceptor alpha 1B	protein-coding	Offical	0.573519	0.025	1.3	C4	poor	sel	IE-M11:poor
darkred_M11	GUCA1A	GUCA1A	ENSG00000048545	2341	protein_coding	2978	C6orf131|COD3|CORD14|GCAP|GCAP1|GUCA|GUCA1	guanylate cyclase activator 1A	protein-coding	Offical	0.233379	0.0042	1.3	C4	poor	sel	IE-M11:poor
darkred_M11	CLUL1	CLUL1	ENSG00000079101	3846	protein_coding	27098	RA337M	clusterin like 1	protein-coding	Offical	0.192638	0.025	1.3	C4	poor	sel	IE-M11:poor
darkred_M11	SCN9A	SCN9A	ENSG00000169432	13741	protein_coding	6335	ETHA|FEB3B|GEFSP7|HSAN2D|NE-NA|NENA|Nav1.7|PN1|SFNP	sodium voltage-gated channel alpha subunit 9	protein-coding	Offical	0.255778	0.019	1.3	C4	poor	sel	IE-M11:poor
darkred_M11	NRXN3	NRXN3	ENSG00000021645	15535	protein_coding	9369	C14orf60	neurexin 3	protein-coding	Offical	0.605108	0.0019	1.4	C4	poor	sel	IE-M11:poor
darkred_M11	PRKAR1B	PRKAR1B	ENSG00000188191	4491	protein_coding	5575	PRKAR1	protein kinase cAMP-dependent type I regulatory subunit beta	protein-coding	Offical	0.507329	0.01	1.5	C4	poor	sel	IE-M11:poor
darkred_M11	TRNP1	TRNP1	ENSG00000253368	1976	protein_coding	388610	C1orf225|TNRP|TRNP	TMF1 regulated nuclear protein 1	protein-coding	Offical	0.338874	0.019	1.2	C4	poor	sel	IE-M11:poor
darkred_M11	MPO	MPO	ENSG00000005381	3526	protein_coding	4353	-	myeloperoxidase	protein-coding	Offical	0.286103	0.0014	1.7	C4	poor	sel	IE-M11:poor
darkred_M11	PTPRN	PTPRN	ENSG00000054356	8261	protein_coding	5798	IA-2|IA-2/PTP|IA2|ICA512|R-PTP-N	protein tyrosine phosphatase receptor type N	protein-coding	Offical	0.552878	3e-05	1.3	C4	poor	sel	IE-M11:poor
darkred_M11	OLFM1	OLFM1	ENSG00000130558	6123	protein_coding	10439	AMY|NOE1|NOELIN1|OlfA	olfactomedin 1	protein-coding	Offical	0.67249	0.022	1.2	C4	poor	sel	IE-M11:poor
darkred_M11	FBXO27	FBXO27	ENSG00000161243	2833	protein_coding	126433	FBG5|Fbx27	F-box protein 27	protein-coding	Offical	0.354191	0.011	1.3	C4	poor	sel	IE-M11:poor
green_M8	POM121L9P	POM121L9P	ENSG00000128262	5137	transcribed_unprocessed_pseudogene	29774	DKFZP434P211|UNQ2565	POM121 transmembrane nucleoporin like 9, pseudogene	pseudo	Offical	0.356301	0.00097	1.4	C4	poor	sel	IE-M8:poor
green_M8	INHA	INHA	ENSG00000123999	1753	protein_coding	3623	-	inhibin subunit alpha	protein-coding	Offical	0.586323	0.0033	1.4	C4	poor	sel	IE-M8:poor
green_M8	FBF1	FBF1	ENSG00000188878	6730	protein_coding	85302	Alb|FBF-1	Fas binding factor 1	protein-coding	Offical	0.655607	0.0075	1.5	C4	poor	sel	IE-M8:poor
green_M8	TUBG2	TUBG2	ENSG00000037042	2772	protein_coding	27175	-	tubulin gamma 2	protein-coding	Offical	0.590598	0.03	1.4	C4	poor	sel	IE-M8:poor
green_M8	RPS21P1	RPS21P1	ENSG00000229795	247	transcribed_processed_pseudogene	100271090	RPS21_1_179	ribosomal protein S21 pseudogene 1	pseudo	Offical	0.458714	0.04	1.4	C4	poor	sel	IE-M8:poor
green_M8	CALML6	CALML6	ENSG00000169885	2321	protein_coding	163688	CAGLP	calmodulin like 6	protein-coding	Offical	0.585372	0.043	1.4	C4	poor	sel	IE-M8:poor
green_M8	C7orf43	C7orf43	ENSG00000146826	3255	protein_coding	55262	C7orf43|MCPH25|TRAPPC14	microtubule associated protein 11	protein-coding	Alias	0.673706	0.045	1.4	C4	poor	sel	IE-M8:poor
green_M8	PJVK	PJVK	ENSG00000204311	3788	protein_coding	494513	DFNB59	pejvakin	protein-coding	Offical	0.597011	0.032	1.4	C4	poor	sel	IE-M8:poor
green_M8	FCHSD1	FCHSD1	ENSG00000197948	6073	protein_coding	89848	NWK2	FCH and double SH3 domains 1	protein-coding	Offical	0.56962	0.0028	1.5	C4	poor	sel	IE-M8:poor
green_M8	MUC20P1	MUC20P1	ENSG00000224769	1680	unprocessed_pseudogene	651714	-	mucin 20, cell surface associated pseudogene 1	pseudo	Offical	0.541157	0.023	1.3	C4	poor	sel	IE-M8:poor
green_M8	ACCS	ACCS	ENSG00000110455	5826	protein_coding	84680	ACS|PHACS	1-aminocyclopropane-1-carboxylate synthase homolog (inactive)	protein-coding	Offical	0.462202	0.017	1.3	C4	poor	sel	IE-M8:poor
green_M8	SPDYE21P	SPDYE21P	ENSG00000230358	827	unprocessed_pseudogene	442572	SPDYE21P	speedy/RINGO cell cycle regulator family member E21	protein-coding	Alias	0.484869	0.016	1.7	C4	poor	sel	IE-M8:poor
grey60_M7	ITGA3	ITGA3	ENSG00000005884	9802	protein_coding	3675	CD49C|FRP-2|GAP-B3|GAPB3|ILNEB|MSK18|VCA-2|VL3A|VLA3a	integrin subunit alpha 3	protein-coding	Offical	0.530983	0.0024	1.2	C2	poor	sel	P-M7:poor
grey60_M7	METRNL	METRNL	ENSG00000176845	2626	protein_coding	284207	-	meteorin like, glial cell differentiation regulator	protein-coding	Offical	0.712982	0.018	1.3	C2	poor	sel	P-M7:poor
grey60_M7	STC1	STC1	ENSG00000159167	4149	protein_coding	6781	STC	stanniocalcin 1	protein-coding	Offical	0.744636	0.0027	1.3	C2	poor	sel	P-M7:poor
grey60_M7	QSOX1	QSOX1	ENSG00000116260	9311	protein_coding	5768	Q6|QSCN6	quiescin sulfhydryl oxidase 1	protein-coding	Offical	0.681824	0.0074	1.6	C2	poor	sel	P-M7:poor
grey60_M7	FN1	FN1	ENSG00000115414	17315	protein_coding	2335	CIG|ED-B|FINC|FN|FNZ|GFND|GFND2|LETS|MSF|SMDCF	fibronectin 1	protein-coding	Offical	0.846411	0.02	1.3	C2	poor	sel	P-M7:poor
grey60_M7	SERPINH1	SERPINH1	ENSG00000149257	6281	protein_coding	871	AsTP3|CBP1|CBP2|HSP47|OI10|PIG14|PPROM|RA-A47|SERPINH2|gp46	serpin family H member 1	protein-coding	Offical	0.821513	0.046	1.2	C2	poor	sel	P-M7:poor
grey60_M7	TSPAN4	TSPAN4	ENSG00000214063	5841	protein_coding	7106	NAG-2|NAG2|TETRASPAN|TM4SF7|TSPAN-4	tetraspanin 4	protein-coding	Offical	0.542426	0.00013	2	C2	poor	sel	P-M7:poor
grey60_M7	TNFRSF12A	TNFRSF12A	ENSG00000006327	1848	protein_coding	51330	CD266|FN14|TWEAKR	TNF receptor superfamily member 12A	protein-coding	Offical	0.383762	0.027	1.2	C2	poor	sel	P-M7:poor
grey60_M7	FURIN	FURIN	ENSG00000140564	4728	protein_coding	5045	FUR|PACE|PCSK3|SPC1	furin, paired basic amino acid cleaving enzyme	protein-coding	Offical	0.781311	0.0019	1.6	C2	poor	sel	P-M7:poor
grey60_M7	PARVB	PARVB	ENSG00000188677	7403	protein_coding	29780	CGI-56	parvin beta	protein-coding	Offical	0.601758	0.012	1.3	C2	poor	sel	P-M7:poor
grey60_M7	COL6A1	COL6A1	ENSG00000142156	5343	protein_coding	1291	BTHLM1|OPLL|UCHMD1	collagen type VI alpha 1 chain	protein-coding	Offical	0.76343	0.016	1.2	C2	poor	sel	P-M7:poor
grey60_M7	ARSI	ARSI	ENSG00000183876	3269	protein_coding	340075	ASI|SPG66	arylsulfatase family member I	protein-coding	Offical	0.468849	0.0087	1.2	C2	poor	sel	P-M7:poor
grey60_M7	VWA1	VWA1	ENSG00000179403	5065	protein_coding	64856	WARP	von Willebrand factor A domain containing 1	protein-coding	Offical	0.564276	0.0035	1.4	C2	poor	sel	P-M7:poor
grey60_M7	KRT8	KRT8	ENSG00000170421	6881	protein_coding	3856	CARD2|CK-8|CK8|CYK8|K2C8|K8|KO	keratin 8	protein-coding	Offical	0.573907	0.00095	1.5	C2	poor	sel	P-M7:poor
grey60_M7	SMAGP	SMAGP	ENSG00000170545	3558	protein_coding	57228	hSMAGP	small cell adhesion glycoprotein	protein-coding	Offical	0.600383	0.0075	1.4	C2	poor	sel	P-M7:poor
grey60_M7	MXRA5	MXRA5	ENSG00000101825	9793	protein_coding	25878	-	matrix remodeling associated 5	protein-coding	Offical	0.749202	0.022	1.2	C2	poor	sel	P-M7:poor
grey60_M7	SP6	SP6	ENSG00000189120	4075	protein_coding	80320	EPFN|EPIPROFIN|KLF14	Sp6 transcription factor	protein-coding	Offical	0.498671	0.025	1.3	C2	poor	sel	P-M7:poor
grey60_M7	PCOLCE	PCOLCE	ENSG00000106333	3532	protein_coding	5118	PCPE|PCPE-1|PCPE1	procollagen C-endopeptidase enhancer	protein-coding	Offical	0.7486	0.042	1.1	C2	poor	sel	P-M7:poor
grey60_M7	PDLIM1	PDLIM1	ENSG00000107438	2239	protein_coding	9124	CLIM1|CLP-36|CLP36|HEL-S-112|hCLIM1	PDZ and LIM domain 1	protein-coding	Offical	0.627157	0.049	1.2	C2	poor	sel	P-M7:poor
grey60_M7	KRT18	KRT18	ENSG00000111057	3218	protein_coding	3875	CK-18|CYK18|K18	keratin 18	protein-coding	Offical	0.698979	0.021	1.2	C2	poor	sel	P-M7:poor
grey60_M7	HS3ST3A1	HS3ST3A1	ENSG00000153976	2628	protein_coding	9955	3-OST-3A|3OST3A1	heparan sulfate-glucosamine 3-sulfotransferase 3A1	protein-coding	Offical	0.459184	0.028	1.2	C2	poor	sel	P-M7:poor
grey60_M7	LOXL1	LOXL1	ENSG00000129038	3637	protein_coding	4016	LOL|LOXL	lysyl oxidase like 1	protein-coding	Offical	0.658106	7.6e-05	1.3	C2	poor	sel	P-M7:poor
grey60_M7	CHST2	CHST2	ENSG00000175040	4582	protein_coding	9435	C6ST|GST-2|GST2|Gn6ST-1|HEL-S-75|glcNAc6ST-1	carbohydrate sulfotransferase 2	protein-coding	Offical	0.487283	0.0093	1.3	C2	poor	sel	P-M7:poor
grey60_M7	RUNX1	RUNX1	ENSG00000159216	15574	protein_coding	861	AML1|AML1-EVI-1|AMLCR1|CBF2alpha|CBFA2|EVI-1|PEBP2aB|PEBP2alpha	RUNX family transcription factor 1	protein-coding	Offical	0.752859	0.049	1.2	C2	poor	sel	P-M7:poor
grey60_M7	FCN3	FCN3	ENSG00000142748	2167	protein_coding	8547	FCNH|HAKA1	ficolin 3	protein-coding	Offical	0.378371	0.0034	1.4	C2	poor	sel	P-M7:poor
grey60_M7	ADAMTS2	ADAMTS2	ENSG00000087116	8726	protein_coding	9509	ADAM-TS2|ADAMTS-2|ADAMTS-3|EDSDERMS|NPI|PC I-NP|PCI-NP|PCINP|PCPNI|PNPI	ADAM metallopeptidase with thrombospondin type 1 motif 2	protein-coding	Offical	0.722693	0.033	1.2	C2	poor	sel	P-M7:poor
grey60_M7	PHLDA2	PHLDA2	ENSG00000181649	955	protein_coding	7262	BRW1C|BWR1C|HLDA2|IPL|TSSC3	pleckstrin homology like domain family A member 2	protein-coding	Offical	0.699423	0.044	1.1	C2	poor	sel	P-M7:poor
grey60_M7	EGFLAM	EGFLAM	ENSG00000164318	5724	protein_coding	133584	AGRINL|AGRNL|PIKA	EGF like, fibronectin type III and laminin G domains	protein-coding	Offical	0.526935	0.028	1.3	C2	poor	sel	P-M7:poor
grey60_M7	NRP1	NRP1	ENSG00000099250	11522	protein_coding	8829	BDCA4|CD304|NP1|NRP|VEGF165R	neuropilin 1	protein-coding	Offical	0.749741	0.025	1.3	C2	poor	sel	P-M7:poor
grey60_M7	TMEM171	TMEM171	ENSG00000157111	1535	protein_coding	134285	PRP2	transmembrane protein 171	protein-coding	Offical	0.408019	0.0067	1.4	C2	poor	sel	P-M7:poor
grey60_M7	MMP14	MMP14	ENSG00000157227	4464	protein_coding	4323	MMP-14|MMP-X1|MT-MMP|MT-MMP 1|MT1-MMP|MT1MMP|MTMMP1|WNCHRS	matrix metallopeptidase 14	protein-coding	Offical	0.746821	0.0076	1.2	C2	poor	sel	P-M7:poor
grey60_M7	EMILIN1	EMILIN1	ENSG00000138080	3958	protein_coding	11117	EMI|EMILIN|gp115	elastin microfibril interfacer 1	protein-coding	Offical	0.711132	0.02	1.2	C2	poor	sel	P-M7:poor
grey60_M7	ITGA5	ITGA5	ENSG00000161638	7577	protein_coding	3678	CD49e|FNRA|VLA-5|VLA5A	integrin subunit alpha 5	protein-coding	Offical	0.899794	0.0097	1.3	C2	poor	sel	P-M7:poor
grey60_M7	COL5A1	COL5A1	ENSG00000130635	11189	protein_coding	1289	EDSC|EDSCL1	collagen type V alpha 1 chain	protein-coding	Offical	0.8562	0.0063	1.2	C2	poor	sel	P-M7:poor
grey60_M7	P4HA3	P4HA3	ENSG00000149380	4009	protein_coding	283208	-	prolyl 4-hydroxylase subunit alpha 3	protein-coding	Offical	0.724959	0.017	1.4	C2	poor	sel	P-M7:poor
grey60_M7	MMP11	MMP11	ENSG00000099953	5176	protein_coding	4320	SL-3|ST3|STMY3	matrix metallopeptidase 11	protein-coding	Offical	0.714355	0.0055	1.3	C2	poor	sel	P-M7:poor
grey60_M7	SPON2	SPON2	ENSG00000159674	6013	protein_coding	10417	DIL-1|DIL1|M-SPONDIN|MINDIN	spondin 2	protein-coding	Offical	0.749613	0.045	1.2	C2	poor	sel	P-M7:poor
grey60_M7	MEDAG	MEDAG	ENSG00000102802	2374	protein_coding	84935	AWMS3|C13orf33|MEDA-4|MEDA4|hAWMS3	mesenteric estrogen dependent adipogenesis	protein-coding	Offical	0.649444	0.011	1.2	C2	poor	sel	P-M7:poor
grey60_M7	P4HB	P4HB	ENSG00000185624	5303	protein_coding	5034	CLCRP1|DSI|ERBA2L|GIT|P4Hbeta|PDI|PDIA1|PHDB|PO4DB|PO4HB|PROHB	prolyl 4-hydroxylase subunit beta	protein-coding	Offical	0.707621	0.014	1.5	C2	poor	sel	P-M7:poor
grey60_M7	EMILIN2	EMILIN2	ENSG00000132205	6435	protein_coding	84034	EMILIN-2|FOAP-10	elastin microfibril interfacer 2	protein-coding	Offical	0.57076	0.028	1.2	C2	poor	sel	P-M7:poor
grey60_M7	IGFBP4	IGFBP4	ENSG00000141753	2200	protein_coding	3487	BP-4|HT29-IGFBP|IBP4|IGFBP-4	insulin like growth factor binding protein 4	protein-coding	Offical	0.697249	0.022	1.3	C2	poor	sel	P-M7:poor
grey60_M7	MPZL2	MPZL2	ENSG00000149573	4753	protein_coding	10205	DFNB111|EVA|EVA1	myelin protein zero like 2	protein-coding	Offical	0.696007	0.03	1.3	C2	poor	sel	P-M7:poor
grey60_M7	ADAMTS14	ADAMTS14	ENSG00000138316	5269	protein_coding	140766	-	ADAM metallopeptidase with thrombospondin type 1 motif 14	protein-coding	Offical	0.717363	0.0056	1.3	C2	poor	sel	P-M7:poor
grey60_M7	ACTG2	ACTG2	ENSG00000163017	3811	protein_coding	72	ACT|ACTA3|ACTE|ACTL3|ACTSG|VSCM	actin gamma 2, smooth muscle	protein-coding	Offical	0.63212	0.036	1.2	C2	poor	sel	P-M7:poor
grey60_M7	COL6A2	COL6A2	ENSG00000142173	5386	protein_coding	1292	BTHLM1|PP3610|UCMD1	collagen type VI alpha 2 chain	protein-coding	Offical	0.807331	0.045	1.1	C2	poor	sel	P-M7:poor
grey60_M7	CLDN1	CLDN1	ENSG00000163347	3663	protein_coding	9076	CLD1|ILVASC|SEMP1	claudin 1	protein-coding	Offical	0.401047	0.012	1.4	C2	poor	sel	P-M7:poor
lightyellow_M10	AACS	AACS	ENSG00000081760	16094	protein_coding	65985	ACSF1|SUR-5	acetoacetyl-CoA synthetase	protein-coding	Offical	0.538756	0.0084	1.9	C1	poor	sel	IE/P1-M10:poor
lightyellow_M10	DUSP5	DUSP5	ENSG00000138166	2615	protein_coding	1847	DUSP|HVH3	dual specificity phosphatase 5	protein-coding	Offical	0.300178	0.022	1.2	C1	poor	sel	IE/P1-M10:poor
lightyellow_M10	ABCB8	ABCB8	ENSG00000197150	9336	protein_coding	11194	EST328128|M-ABC1|MABC1|MITOSUR	ATP binding cassette subfamily B member 8	protein-coding	Offical	0.536576	0.015	1.4	C1	poor	sel	IE/P1-M10:poor
lightyellow_M10	G6PC3	G6PC3	ENSG00000141349	4551	protein_coding	92579	SCN4|UGRP	glucose-6-phosphatase catalytic subunit 3	protein-coding	Offical	0.322352	0.00074	2.1	C1	poor	sel	IE/P1-M10:poor
lightyellow_M10	RGS3	RGS3	ENSG00000138835	13793	protein_coding	5998	C2PA|RGP3	regulator of G protein signaling 3	protein-coding	Offical	0.139141	0.033	1.4	C1	poor	sel	IE/P1-M10:poor
lightyellow_M10	NAP1L4	NAP1L4	ENSG00000205531	5200	protein_coding	4676	NAP1L4b|NAP2|NAP2L|hNAP2	nucleosome assembly protein 1 like 4	protein-coding	Offical	0.623595	0.026	1.6	C1	poor	sel	IE/P1-M10:poor
lightyellow_M10	LRRC73	LRRC73	ENSG00000204052	2121	protein_coding	221424	C6orf154	leucine rich repeat containing 73	protein-coding	Offical	0.227138	0.0038	1.4	C1	poor	sel	IE/P1-M10:poor
lightyellow_M10	SNX21	SNX21	ENSG00000124104	4066	protein_coding	90203	C20orf161|PP3993|SNX-L|dJ337O18.4	sorting nexin family member 21	protein-coding	Offical	0.327494	0.011	1.6	C1	poor	sel	IE/P1-M10:poor
lightyellow_M10	BDH1	BDH1	ENSG00000161267	9114	protein_coding	622	BDH|SDR9C1	3-hydroxybutyrate dehydrogenase 1	protein-coding	Offical	0.189755	0.042	1.3	C1	poor	sel	IE/P1-M10:poor
lightyellow_M10	RIC8A	RIC8A	ENSG00000177963	6685	protein_coding	60626	RIC8	RIC8 guanine nucleotide exchange factor A	protein-coding	Offical	0.399849	0.0061	1.9	C1	poor	sel	IE/P1-M10:poor
lightyellow_M10	ZDHHC18	ZDHHC18	ENSG00000204160	5436	protein_coding	84243	DHHC-18|DHHC18	zinc finger DHHC-type palmitoyltransferase 18	protein-coding	Offical	0.607143	0.029	1.5	C1	poor	sel	IE/P1-M10:poor
lightyellow_M10	EFEMP2	EFEMP2	ENSG00000172638	5397	protein_coding	30008	ARCL1B|FBLN4|MBP1|UPH1	EGF containing fibulin extracellular matrix protein 2	protein-coding	Offical	0.116312	0.00045	1.5	C1	poor	sel	IE/P1-M10:poor
lightyellow_M10	CLCN3P1	CLCN3P1	ENSG00000232000	2803	transcribed_unprocessed_pseudogene	100419056	-	chloride voltage-gated channel 3 pseudogene 1	pseudo	Offical	0.154319	0.048	1.4	C1	poor	sel	IE/P1-M10:poor
lightyellow_M10	SDC1	SDC1	ENSG00000115884	3595	protein_coding	6382	CD138|SDC|SYND1|syndecan	syndecan 1	protein-coding	Offical	0.0533084	0.026	1.2	C1	poor	sel	IE/P1-M10:poor
lightyellow_M10	ACHE	ACHE	ENSG00000087085	3783	protein_coding	43	ACEE|ARACHE|N-ACHE|YT	acetylcholinesterase (Cartwright blood group)	protein-coding	Offical	0.400437	0.037	1.2	C1	poor	sel	IE/P1-M10:poor
lightyellow_M10	CLEC18B	CLEC18B	ENSG00000140839	3143	protein_coding	497190	MRCL2	C-type lectin domain family 18 member B	protein-coding	Offical	0.0564272	0.018	1.3	C1	poor	sel	IE/P1-M10:poor
lightyellow_M10	GGN	GGN	ENSG00000179168	2447	protein_coding	199720	-	gametogenetin	protein-coding	Offical	0.372925	0.034	1.3	C1	poor	sel	IE/P1-M10:poor
lightyellow_M10	LZTS1	LZTS1	ENSG00000061337	5706	protein_coding	11178	F37|FEZ1	leucine zipper tumor suppressor 1	protein-coding	Offical	0.395132	0.025	1.2	C1	poor	sel	IE/P1-M10:poor
lightyellow_M10	GHDC	GHDC	ENSG00000167925	4019	protein_coding	84514	D11LGP1|LGP1	GH3 domain containing	protein-coding	Offical	0.41958	0.00058	1.9	C1	poor	sel	IE/P1-M10:poor
lightyellow_M10	EIF4H	EIF4H	ENSG00000106682	3191	protein_coding	7458	WBSCR1|WSCR1|eIF-4H	eukaryotic translation initiation factor 4H	protein-coding	Offical	0.772039	0.04	1.4	C1	poor	sel	IE/P1-M10:poor
lightyellow_M10	NFKBIE	NFKBIE	ENSG00000146232	2581	protein_coding	4794	IKBE	NFKB inhibitor epsilon	protein-coding	Offical	0.119801	0.016	1.7	C1	poor	sel	IE/P1-M10:poor
lightyellow_M10	RNH1	RNH1	ENSG00000023191	7374	protein_coding	6050	RAI|RNH	ribonuclease/angiogenin inhibitor 1	protein-coding	Offical	0.383482	0.034	1.6	C1	poor	sel	IE/P1-M10:poor
lightyellow_M10	EN1	EN1	ENSG00000163064	2886	protein_coding	2019	-	engrailed homeobox 1	protein-coding	Offical	0.133029	0.014	1.2	C1	poor	sel	IE/P1-M10:poor
lightyellow_M10	ADCK2	ADCK2	ENSG00000133597	2913	protein_coding	90956	AARF	aarF domain containing kinase 2	protein-coding	Offical	0.174346	0.0043	1.8	C1	poor	sel	IE/P1-M10:poor
lightyellow_M10	ENO1	ENO1	ENSG00000074800	5276	protein_coding	2023	ENO1L1|HEL-S-17|MPB1|NNE|PPH	enolase 1	protein-coding	Offical	0.315693	0.034	1.4	C1	poor	sel	IE/P1-M10:poor
lightyellow_M10	NMRAL1	NMRAL1	ENSG00000153406	3541	protein_coding	57407	HSCARG|SDR48A1	NmrA like redox sensor 1	protein-coding	Offical	0.103994	0.005	1.5	C1	poor	sel	IE/P1-M10:poor
lightyellow_M10	MMP13	MMP13	ENSG00000137745	2834	protein_coding	4322	CLG3|MANDP1|MDST|MMP-13	matrix metallopeptidase 13	protein-coding	Offical	-0.0703705	0.0033	1.2	C1	poor	sel	IE/P1-M10:poor
lightyellow_M10	EPS8L2	EPS8L2	ENSG00000177106	5693	protein_coding	64787	DFNB106|EPS8R2	EPS8 like 2	protein-coding	Offical	0.115379	0.0011	1.3	C1	poor	sel	IE/P1-M10:poor
lightyellow_M10	MBLAC1	MBLAC1	ENSG00000214309	1571	protein_coding	255374	-	metallo-beta-lactamase domain containing 1	protein-coding	Offical	0.403303	0.0068	1.6	C1	poor	sel	IE/P1-M10:poor
lightyellow_M10	C1QTNF1	C1QTNF1	ENSG00000173918	4854	protein_coding	114897	CTRP1|GIP|ZSIG37	C1q and TNF related 1	protein-coding	Offical	0.158818	0.011	1.2	C1	poor	sel	IE/P1-M10:poor
lightyellow_M10	MOSPD3	MOSPD3	ENSG00000106330	1726	protein_coding	64598	CDS3|NET30	motile sperm domain containing 3	protein-coding	Offical	0.491501	0.03	1.6	C1	poor	sel	IE/P1-M10:poor
lightyellow_M10	MDH2	MDH2	ENSG00000146701	3641	protein_coding	4191	EIEE51|M-MDH|MDH|MGC:3559|MOR1	malate dehydrogenase 2	protein-coding	Offical	0.542787	0.036	1.6	C1	poor	sel	IE/P1-M10:poor
lightyellow_M10	AGK	AGK	ENSG00000006530	10786	protein_coding	55750	CATC5|CTRCT38|MTDPS10|MULK	acylglycerol kinase	protein-coding	Offical	0.650132	0.04	1.6	C1	poor	sel	IE/P1-M10:poor
lightyellow_M10	MED10	MED10	ENSG00000133398	1880	protein_coding	84246	L6|NUT2|TRG20	mediator complex subunit 10	protein-coding	Offical	0.229821	1.4e-05	3.9	C1	poor	sel	IE/P1-M10:poor
lightyellow_M10	ETNK2	ETNK2	ENSG00000143845	4472	protein_coding	55224	EKI2|HMFT1716	ethanolamine kinase 2	protein-coding	Offical	-0.0511201	0.00039	1.3	C1	poor	sel	IE/P1-M10:poor
lightyellow_M10	ETV4	ETV4	ENSG00000175832	3607	protein_coding	2118	E1A-F|E1AF|PEA3|PEAS3	ETS variant transcription factor 4	protein-coding	Offical	0.297858	0.01	1.2	C1	poor	sel	IE/P1-M10:poor
lightyellow_M10	IRX5	IRX5	ENSG00000176842	2845	protein_coding	10265	HMMS|IRX-2a|IRXB2	iroquois homeobox 5	protein-coding	Offical	0.250529	0.036	1.2	C1	poor	sel	IE/P1-M10:poor
lightyellow_M10	MRM2	MRM2	ENSG00000122687	2843	protein_coding	29960	FJH1|FTSJ2|HEL97|MTDPS17|RRMJ2	mitochondrial rRNA methyltransferase 2	protein-coding	Offical	0.592556	0.03	1.6	C1	poor	sel	IE/P1-M10:poor
lightyellow_M10	GRIK1	GRIK1	ENSG00000171189	4242	protein_coding	2897	EAA3|EEA3|GLR5|GLUR5|GluK1|gluR-5	glutamate ionotropic receptor kainate type subunit 1	protein-coding	Offical	0.270432	0.038	1.1	C1	poor	sel	IE/P1-M10:poor
lightyellow_M10	C8orf58	C8orf58	ENSG00000241852	3317	protein_coding	541565	-	chromosome 8 open reading frame 58	protein-coding	Offical	0.416737	0.039	1.6	C1	poor	sel	IE/P1-M10:poor
lightyellow_M10	ALG1	ALG1	ENSG00000033011	4553	protein_coding	56052	CDG1K|HMAT1|HMT-1|HMT1|MT-1|Mat-1|hMat-1	ALG1 chitobiosyldiphosphodolichol beta-mannosyltransferase	protein-coding	Offical	0.31645	0.032	1.6	C1	poor	sel	IE/P1-M10:poor
lightyellow_M10	PQLC2	PQLC2	ENSG00000040487	2686	protein_coding	54896	LAAT-1|LAAT1|PQLC2	solute carrier family 66 member 1	protein-coding	Alias	0.522961	0.0037	1.8	C1	poor	sel	IE/P1-M10:poor
lightyellow_M10	MFSD5	MFSD5	ENSG00000182544	2581	protein_coding	84975	hsMOT2	major facilitator superfamily domain containing 5	protein-coding	Offical	0.0934384	0.023	1.9	C1	poor	sel	IE/P1-M10:poor
lightyellow_M10	ALKBH4	ALKBH4	ENSG00000160993	2312	protein_coding	54784	ABH4	alkB homolog 4, lysine demethylase	protein-coding	Offical	0.685871	0.032	1.6	C1	poor	sel	IE/P1-M10:poor
lightyellow_M10	GUSB	GUSB	ENSG00000169919	3992	protein_coding	2990	BG|MPS7	glucuronidase beta	protein-coding	Offical	0.144809	0.014	1.4	C1	poor	sel	IE/P1-M10:poor
lightyellow_M10	TTYH3	TTYH3	ENSG00000136295	6129	protein_coding	80727	-	tweety family member 3	protein-coding	Offical	0.712691	0.03	1.3	C1	poor	sel	IE/P1-M10:poor
lightyellow_M10	MICALL2	MICALL2	ENSG00000164877	8843	protein_coding	79778	JRAB|MICAL-L2	MICAL like 2	protein-coding	Offical	0.195405	0.0093	1.3	C1	poor	sel	IE/P1-M10:poor
lightyellow_M10	TUBB2A	TUBB2A	ENSG00000137267	1727	protein_coding	7280	CDCBM5|TUBB|TUBB2	tubulin beta 2A class IIa	protein-coding	Offical	0.510683	0.03	1.4	C1	poor	sel	IE/P1-M10:poor
lightyellow_M10	NXPH4	NXPH4	ENSG00000182379	2150	protein_coding	11247	NPH4	neurexophilin 4	protein-coding	Offical	0.30364	0.0098	1.2	C1	poor	sel	IE/P1-M10:poor
lightyellow_M10	OGFOD3	OGFOD3	ENSG00000181396	6391	protein_coding	79701	C17orf101	2-oxoglutarate and iron dependent oxygenase domain containing 3	protein-coding	Offical	0.569329	0.0095	1.7	C1	poor	sel	IE/P1-M10:poor
lightyellow_M10	MKRN1	MKRN1	ENSG00000133606	5869	protein_coding	23608	RNF61	makorin ring finger protein 1	protein-coding	Offical	0.766406	0.028	1.5	C1	poor	sel	IE/P1-M10:poor
lightyellow_M10	FAM50B	FAM50B	ENSG00000145945	1948	protein_coding	26240	D6S2654E|X5L	family with sequence similarity 50 member B	protein-coding	Offical	0.153512	0.0087	1.3	C1	poor	sel	IE/P1-M10:poor
lightyellow_M10	TWIST1	TWIST1	ENSG00000122691	2033	protein_coding	7291	ACS3|BPES2|BPES3|CRS|CRS1|CSO|SCS|SWCOS|TWIST|bHLHa38	twist family bHLH transcription factor 1	protein-coding	Offical	-0.0676427	0.033	1.2	C1	poor	sel	IE/P1-M10:poor
lightyellow_M10	ANO7	ANO7	ENSG00000146205	5695	protein_coding	50636	D-TMPP|DTMPP|IPCA-5|IPCA5|NGEP|PCANAP5|PCANAP5L|TMEM16G	anoctamin 7	protein-coding	Offical	0.244536	0.025	1.5	C1	poor	sel	IE/P1-M10:poor
lightyellow_M10	KDELR2	KDELR2	ENSG00000136240	3990	protein_coding	11014	ELP-1|ERD2.2	KDEL endoplasmic reticulum protein retention receptor 2	protein-coding	Offical	0.216033	0.0023	1.7	C1	poor	sel	IE/P1-M10:poor
lightyellow_M10	CCDC189	CCDC189	ENSG00000196118	3081	protein_coding	90835	C16orf93	coiled-coil domain containing 189	protein-coding	Offical	0.103642	0.026	1.5	C1	poor	sel	IE/P1-M10:poor
lightyellow_M10	ANXA2R	ANXA2R	ENSG00000177721	2386	protein_coding	389289	AX2R|AXIIR|C5orf39	annexin A2 receptor	protein-coding	Offical	0.20731	0.035	1.2	C1	poor	sel	IE/P1-M10:poor
lightyellow_M10	MOB2	MOB2	ENSG00000182208	4512	protein_coding	81532	HCCA2	MOB kinase activator 2	protein-coding	Offical	0.65425	0.014	1.9	C1	poor	sel	IE/P1-M10:poor
lightyellow_M10	MMP2	MMP2	ENSG00000087245	4933	protein_coding	4313	CLG4|CLG4A|MMP-2|MMP-II|MONA|TBE-1	matrix metallopeptidase 2	protein-coding	Offical	0.320091	0.024	1.2	C1	poor	sel	IE/P1-M10:poor
lightyellow_M10	CHAC1	CHAC1	ENSG00000128965	2058	protein_coding	79094	-	ChaC glutathione specific gamma-glutamylcyclotransferase 1	protein-coding	Offical	0.0159545	0.011	1.3	C1	poor	sel	IE/P1-M10:poor
lightyellow_M10	YKT6	YKT6	ENSG00000106636	3707	protein_coding	10652	-	YKT6 v-SNARE homolog	protein-coding	Offical	0.569715	0.026	1.4	C1	poor	sel	IE/P1-M10:poor
lightyellow_M10	AP5Z1	AP5Z1	ENSG00000242802	8396	protein_coding	9907	KIAA0415|SPG48|zeta	adaptor related protein complex 5 subunit zeta 1	protein-coding	Offical	0.665556	0.034	1.4	C1	poor	sel	IE/P1-M10:poor
lightyellow_M10	ULBP2	ULBP2	ENSG00000131015	1349	protein_coding	80328	ALCAN-alpha|N2DL2|NKG2DL2|RAET1H|RAET1L	UL16 binding protein 2	protein-coding	Offical	0.0435001	0.012	1.3	C1	poor	sel	IE/P1-M10:poor
lightyellow_M10	CD151	CD151	ENSG00000177697	3938	protein_coding	977	GP27|MER2|PETA-3|RAPH|SFA1|TSPAN24	CD151 molecule (Raph blood group)	protein-coding	Offical	0.119493	0.034	1.3	C1	poor	sel	IE/P1-M10:poor
lightyellow_M10	HMGN2P13	HMGN2P13	ENSG00000241810	274	processed_pseudogene	100289682	-	high mobility group nucleosomal binding domain 2 pseudogene 13	pseudo	Offical	0.0968169	0.048	1.4	C1	poor	sel	IE/P1-M10:poor
lightyellow_M10	FCRLB	FCRLB	ENSG00000162746	2592	protein_coding	127943	FCRL2|FCRLM2|FCRLY|FREB-2|FREB2|FcRY	Fc receptor like B	protein-coding	Offical	0.210423	0.0071	1.5	C1	poor	sel	IE/P1-M10:poor
lightyellow_M10	PIGT	PIGT	ENSG00000124155	19670	protein_coding	51604	CGI-06|MCAHS3|NDAP|PNH2	phosphatidylinositol glycan anchor biosynthesis class T	protein-coding	Offical	0.141303	0.019	1.6	C1	poor	sel	IE/P1-M10:poor
lightyellow_M10	CD276	CD276	ENSG00000103855	5542	protein_coding	80381	4Ig-B7-H3|B7-H3|B7H3|B7RP-2	CD276 molecule	protein-coding	Offical	0.387778	0.013	1.5	C1	poor	sel	IE/P1-M10:poor
lightyellow_M10	ARFRP1	ARFRP1	ENSG00000101246	7627	protein_coding	10139	ARL18|ARP|Arp1	ADP ribosylation factor related protein 1	protein-coding	Offical	0.618397	0.035	1.5	C1	poor	sel	IE/P1-M10:poor
lightyellow_M10	HOXB4	HOXB4	ENSG00000182742	3757	protein_coding	3214	HOX-2.6|HOX2|HOX2F	homeobox B4	protein-coding	Offical	0.0447903	0.039	1.1	C1	poor	sel	IE/P1-M10:poor
lightyellow_M10	LBH	LBH	ENSG00000213626	4697	protein_coding	81606	-	LBH regulator of WNT signaling pathway	protein-coding	Offical	0.489052	0.014	1.4	C1	poor	sel	IE/P1-M10:poor
lightyellow_M10	ARL9	ARL9	ENSG00000196503	2807	protein_coding	132946	-	ADP ribosylation factor like GTPase 9	protein-coding	Offical	0.124355	0.04	1.2	C1	poor	sel	IE/P1-M10:poor
lightyellow_M10	HOXC11	HOXC11	ENSG00000123388	3265	protein_coding	3227	HOX3H	homeobox C11	protein-coding	Offical	0.160804	0.043	1.2	C1	poor	sel	IE/P1-M10:poor
lightyellow_M10	ARPC1A	ARPC1A	ENSG00000241685	2053	protein_coding	10552	Arc40|HEL-68|HEL-S-307|SOP2Hs|SOP2L	actin related protein 2/3 complex subunit 1A	protein-coding	Offical	0.223427	0.01	1.7	C1	poor	sel	IE/P1-M10:poor
lightyellow_M10	HOXD10	HOXD10	ENSG00000128710	2692	protein_coding	3236	HOX4|HOX4D|HOX4E|Hox-4.4	homeobox D10	protein-coding	Offical	0.182814	0.033	1.1	C1	poor	sel	IE/P1-M10:poor
lightyellow_M10	CD81	CD81	ENSG00000110651	7394	protein_coding	975	CVID6|S5.7|TAPA1|TSPAN28	CD81 molecule	protein-coding	Offical	0.0696217	0.00057	2.3	C1	poor	sel	IE/P1-M10:poor
lightyellow_M10	DES	DES	ENSG00000175084	2464	protein_coding	1674	CDCD3|CSM1|CSM2|LGMD1D|LGMD1E|LGMD2R	desmin	protein-coding	Offical	0.248879	0.0062	1.2	C1	poor	sel	IE/P1-M10:poor
lightyellow_M10	ARSE	ARSE	ENSG00000157399	2878	protein_coding	415	ARSE|ASE|CDPX|CDPX1|CDPXR	arylsulfatase L	protein-coding	Alias	0.147246	0.0077	1.4	C1	poor	sel	IE/P1-M10:poor
lightyellow_M10	FNDC11	FNDC11	ENSG00000125531	3625	protein_coding	79025	C20orf195	fibronectin type III domain containing 11	protein-coding	Offical	0.325527	0.0023	1.7	C1	poor	sel	IE/P1-M10:poor
lightyellow_M10	PDGFA	PDGFA	ENSG00000197461	4151	protein_coding	5154	PDGF-A|PDGF1	platelet derived growth factor subunit A	protein-coding	Offical	0.377197	0.017	1.2	C1	poor	sel	IE/P1-M10:poor
lightyellow_M10	MTMR14	MTMR14	ENSG00000163719	6019	protein_coding	64419	C3orf29	myotubularin related protein 14	protein-coding	Offical	0.559484	0.049	2	C1	poor	sel	IE/P1-M10:poor
lightyellow_M10	RASSF7	RASSF7	ENSG00000099849	2492	protein_coding	8045	C11orf13|CFAP88|FAP88|HRAS1|HRC1	Ras association domain family member 7	protein-coding	Offical	0.0477679	0.0099	1.4	C1	poor	sel	IE/P1-M10:poor
lightyellow_M10	SERGEF	SERGEF	ENSG00000129158	3502	protein_coding	26297	DELGEF|Gnefr	secretion regulating guanine nucleotide exchange factor	protein-coding	Offical	0.171467	0.019	1.7	C1	poor	sel	IE/P1-M10:poor
lightyellow_M10	ATG9B	ATG9B	ENSG00000181652	6391	protein_coding	285973	APG9L2|NOS3AS|SONE	autophagy related 9B	protein-coding	Offical	0.197373	0.0083	1.3	C1	poor	sel	IE/P1-M10:poor
lightyellow_M10	ZNF394	ZNF394	ENSG00000160908	3505	protein_coding	84124	ZKSCAN14|ZSCAN46	zinc finger protein 394	protein-coding	Offical	0.396486	0.032	1.9	C1	poor	sel	IE/P1-M10:poor
lightyellow_M10	LMNA	LMNA	ENSG00000160789	6985	protein_coding	4000	CDCD1|CDDC|CMD1A|CMT2B1|EMD2|FPL|FPLD|FPLD2|HGPS|IDC|LDP1|LFP|LGMD1B|LMN1|LMNC|LMNL1|MADA|PRO1	lamin A/C	protein-coding	Offical	0.279847	0.013	1.3	C1	poor	sel	IE/P1-M10:poor
lightyellow_M10	SERPINE2	SERPINE2	ENSG00000135919	8891	protein_coding	5270	GDN|GDNPF|PI-7|PI7|PN-1|PN1|PNI	serpin family E member 2	protein-coding	Offical	0.111215	0.0034	1.4	C1	poor	sel	IE/P1-M10:poor
lightyellow_M10	B3GAT3	B3GAT3	ENSG00000149541	2428	protein_coding	26229	GLCATI|JDSCD|glcUAT-I	beta-1,3-glucuronyltransferase 3	protein-coding	Offical	0.249247	0.0028	2.2	C1	poor	sel	IE/P1-M10:poor
lightyellow_M10	ST3GAL4	ST3GAL4	ENSG00000110080	4465	protein_coding	6484	CGS23|NANTA3|SAT3|SIAT4|SIAT4C|ST-4|ST3GalA.2|ST3GalIV|STZ|gal-NAc6S	ST3 beta-galactoside alpha-2,3-sialyltransferase 4	protein-coding	Offical	0.1495	0.03	1.4	C1	poor	sel	IE/P1-M10:poor
lightyellow_M10	B4GALT7	B4GALT7	ENSG00000027847	4927	protein_coding	11285	EDSP1|EDSSLA|EDSSPD1|XGALT1|XGPT|XGPT1	beta-1,4-galactosyltransferase 7	protein-coding	Offical	0.334443	0.0013	2.6	C1	poor	sel	IE/P1-M10:poor
lightyellow_M10	NAGLU	NAGLU	ENSG00000108784	3004	protein_coding	4669	CMT2V|MPS-IIIB|MPS3B|NAG|UFHSD	N-acetyl-alpha-glucosaminidase	protein-coding	Offical	0.254162	0.005	1.9	C1	poor	sel	IE/P1-M10:poor
lightyellow_M10	LRPAP1	LRPAP1	ENSG00000163956	11944	protein_coding	4043	A2MRAP|A2RAP|HBP44|MRAP|MYP23|RAP|alpha-2-MRAP	LDL receptor related protein associated protein 1	protein-coding	Offical	0.37546	0.011	1.7	C1	poor	sel	IE/P1-M10:poor
lightyellow_M10	PICK1	PICK1	ENSG00000100151	4371	protein_coding	9463	PICK|PRKCABP	protein interacting with PRKCA 1	protein-coding	Offical	0.377735	0.027	1.3	C1	poor	sel	IE/P1-M10:poor
lightyellow_M10	NANS	NANS	ENSG00000095380	4922	protein_coding	54187	HEL-S-100|SAS|SEMDCG|SEMDG	N-acetylneuraminate synthase	protein-coding	Offical	0.186465	0.021	1.6	C1	poor	sel	IE/P1-M10:poor
lightyellow_M10	PLD3	PLD3	ENSG00000105223	5184	protein_coding	23646	AD19|HU-K4|HUK4|SCA46	phospholipase D family member 3	protein-coding	Offical	0.26114	0.0055	1.7	C1	poor	sel	IE/P1-M10:poor
lightyellow_M10	PPM1J	PPM1J	ENSG00000155367	2874	protein_coding	333926	PP2CZ|PP2Czeta|PPP2CZ	protein phosphatase, Mg2+/Mn2+ dependent 1J	protein-coding	Offical	0.155969	0.0011	1.7	C1	poor	sel	IE/P1-M10:poor
lightyellow_M10	SHISA5	SHISA5	ENSG00000164054	4664	protein_coding	51246	SCOTIN	shisa family member 5	protein-coding	Offical	0.373701	0.025	1.5	C1	poor	sel	IE/P1-M10:poor
lightyellow_M10	PITHD1	PITHD1	ENSG00000057757	2186	protein_coding	57095	C1orf128|HT014|TXNL1CL	PITH domain containing 1	protein-coding	Offical	0.256967	0.035	1.7	C1	poor	sel	IE/P1-M10:poor
lightyellow_M10	SHISA6	SHISA6	ENSG00000188803	8527	protein_coding	388336	-	shisa family member 6	protein-coding	Offical	0.381805	0.0042	1.2	C1	poor	sel	IE/P1-M10:poor
lightyellow_M10	SHPK	SHPK	ENSG00000197417	3838	protein_coding	23729	CARKL|SHK	sedoheptulokinase	protein-coding	Offical	0.397267	0.012	1.7	C1	poor	sel	IE/P1-M10:poor
lightyellow_M10	CRCP	CRCP	ENSG00000241258	3540	protein_coding	27297	C17|CGRP-RCP|CGRPRCP|POLR3I|POLR3J|RCP|RCP9|RPC9	CGRP receptor component	protein-coding	Offical	0.348752	0.012	1.9	C1	poor	sel	IE/P1-M10:poor
lightyellow_M10	CRELD1	CRELD1	ENSG00000163703	3778	protein_coding	78987	AVSD2|CIRRIN	cysteine rich with EGF like domains 1	protein-coding	Offical	0.36935	0.021	1.6	C1	poor	sel	IE/P1-M10:poor
lightyellow_M10	NUDCD3	NUDCD3	ENSG00000015676	10113	protein_coding	23386	NudCL	NudC domain containing 3	protein-coding	Offical	0.55277	0.039	1.5	C1	poor	sel	IE/P1-M10:poor
lightyellow_M10	IGFBP2	IGFBP2	ENSG00000115457	4767	protein_coding	3485	IBP2|IGF-BP53	insulin like growth factor binding protein 2	protein-coding	Offical	0.313248	0.0034	1.2	C1	poor	sel	IE/P1-M10:poor
lightyellow_M10	PRKRIP1	PRKRIP1	ENSG00000128563	3696	protein_coding	79706	C114|KRBOX3	PRKR interacting protein 1	protein-coding	Offical	0.680552	0.011	1.7	C1	poor	sel	IE/P1-M10:poor
lightyellow_M10	BUD23	BUD23	ENSG00000071462	7944	protein_coding	114049	HASJ4442|HUSSY-3|MERM1|PP3381|WBMT|WBSCR22	BUD23 rRNA methyltransferase and ribosome maturation factor	protein-coding	Offical	0.436054	0.0078	1.9	C1	poor	sel	IE/P1-M10:poor
lightyellow_M10	BIN3	BIN3	ENSG00000147439	5080	protein_coding	55909	-	bridging integrator 3	protein-coding	Offical	0.430957	0.016	2	C1	poor	sel	IE/P1-M10:poor
lightyellow_M10	SPDYE12P	SPDYE12P	ENSG00000184616	771	unprocessed_pseudogene	100101268	-	speedy/RINGO cell cycle regulator family member E12, pseudogene	protein-coding	Offical	0.424183	0.0029	1.7	C1	poor	sel	IE/P1-M10:poor
lightyellow_M10	PLK2	PLK2	ENSG00000145632	4768	protein_coding	10769	SNK|hPlk2|hSNK	polo like kinase 2	protein-coding	Offical	0.100827	0.0043	1.3	C1	poor	sel	IE/P1-M10:poor
lightyellow_M10	NGFR	NGFR	ENSG00000064300	4150	protein_coding	4804	CD271|Gp80-LNGFR|TNFRSF16|p75(NTR)|p75NTR	nerve growth factor receptor	protein-coding	Offical	0.308853	0.034	1.2	C1	poor	sel	IE/P1-M10:poor
lightyellow_M10	CLN6	CLN6	ENSG00000128973	7345	protein_coding	54982	CLN4A|HsT18960|nclf	CLN6 transmembrane ER protein	protein-coding	Offical	0.341444	0.036	1.4	C1	poor	sel	IE/P1-M10:poor
lightyellow_M10	CLPTM1L	CLPTM1L	ENSG00000049656	6557	protein_coding	81037	CRR9	CLPTM1 like	protein-coding	Offical	0.607901	0.011	1.7	C1	poor	sel	IE/P1-M10:poor
lightyellow_M10	PLOD3	PLOD3	ENSG00000106397	5671	protein_coding	8985	LH3	procollagen-lysine,2-oxoglutarate 5-dioxygenase 3	protein-coding	Offical	0.401626	0.0047	1.4	C1	poor	sel	IE/P1-M10:poor
lightyellow_M10	GNA12	GNA12	ENSG00000146535	6120	protein_coding	2768	NNX3|RMP|gep	G protein subunit alpha 12	protein-coding	Offical	0.577887	0.019	1.4	C1	poor	sel	IE/P1-M10:poor
lightyellow_M10	NMNAT3	NMNAT3	ENSG00000163864	12983	protein_coding	349565	FKSG76|PNAT-3|PNAT3	nicotinamide nucleotide adenylyltransferase 3	protein-coding	Offical	0.224962	0.0054	1.3	C1	poor	sel	IE/P1-M10:poor
lightyellow_M10	LMAN2	LMAN2	ENSG00000169223	2357	protein_coding	10960	C5orf8|GP36B|VIP36	lectin, mannose binding 2	protein-coding	Offical	0.19382	0.032	1.5	C1	poor	sel	IE/P1-M10:poor
lightyellow_M10	CARD19	CARD19	ENSG00000165233	3081	protein_coding	84270	BinCARD|C9orf89	caspase recruitment domain family member 19	protein-coding	Offical	-0.0704218	0.00091	1.7	C1	poor	sel	IE/P1-M10:poor
lightyellow_M10	CCDC8	CCDC8	ENSG00000169515	3334	protein_coding	83987	3M3|PPP1R20|p90	coiled-coil domain containing 8	protein-coding	Offical	0.203413	0.0039	1.2	C1	poor	sel	IE/P1-M10:poor
lightyellow_M10	IMPDH1	IMPDH1	ENSG00000106348	3662	protein_coding	3614	IMPD|IMPD1|IMPDH-I|LCA11|RP10|sWSS2608	inosine monophosphate dehydrogenase 1	protein-coding	Offical	0.440674	0.0057	1.5	C1	poor	sel	IE/P1-M10:poor
lightyellow_M10	FASTK	FASTK	ENSG00000164896	3805	protein_coding	10922	FAST	Fas activated serine/threonine kinase	protein-coding	Offical	0.478374	0.042	1.4	C1	poor	sel	IE/P1-M10:poor
lightyellow_M10	DBNL	DBNL	ENSG00000136279	12587	protein_coding	28988	ABP1|HIP-55|HIP55|SH3P7	drebrin like	protein-coding	Offical	0.366464	0.0037	2.1	C1	poor	sel	IE/P1-M10:poor
lightyellow_M10	RELL2	RELL2	ENSG00000164620	2596	protein_coding	285613	C5orf16	RELT like 2	protein-coding	Offical	0.369189	0.012	1.4	C1	poor	sel	IE/P1-M10:poor
lightyellow_M10	HSPB6	HSPB6	ENSG00000004776	1721	protein_coding	126393	HEL55|Hsp20|PPP1R91	heat shock protein family B (small) member 6	protein-coding	Offical	0.0985272	0.029	1.2	C1	poor	sel	IE/P1-M10:poor
lightyellow_M10	GPR3	GPR3	ENSG00000181773	2115	protein_coding	2827	ACCA	G protein-coupled receptor 3	protein-coding	Offical	0.279692	0.014	1.3	C1	poor	sel	IE/P1-M10:poor
lightyellow_M10	GPR89A	GPR89A	ENSG00000117262	5557	protein_coding	653519	GPHR|GPR89|GPR89B|SH120|UNQ192	G protein-coupled receptor 89A	protein-coding	Offical	0.380603	0.044	2	C1	poor	sel	IE/P1-M10:poor
lightyellow_M10	STOML1	STOML1	ENSG00000067221	10461	protein_coding	9399	SLP-1|STORP|hUNC-24	stomatin like 1	protein-coding	Offical	0.131067	0.014	1.8	C1	poor	sel	IE/P1-M10:poor
lightyellow_M10	CHST12	CHST12	ENSG00000136213	16143	protein_coding	55501	C4S-2|C4ST-2|C4ST2	carbohydrate sulfotransferase 12	protein-coding	Offical	0.6795	0.0069	1.9	C1	poor	sel	IE/P1-M10:poor
lightyellow_M10	CRNDE	CRNDE	ENSG00000245694	5846	lincRNA	643911	CRNDEP|LINC00180|NCRNA00180|PNAS-108|lincIRX5	colorectal neoplasia differentially expressed	protein-coding	Offical	0.13583	0.027	1.2	C1	poor	sel	IE/P1-M10:poor
lightyellow_M10	SIRT3	SIRT3	ENSG00000142082	5202	protein_coding	23410	SIR2L3	sirtuin 3	protein-coding	Offical	0.495583	0.026	1.6	C1	poor	sel	IE/P1-M10:poor
lightyellow_M10	NSUN5	NSUN5	ENSG00000130305	3414	protein_coding	55695	NOL1|NOL1R|NSUN5A|WBSCR20|WBSCR20A|p120|p120(NOL1)	NOP2/Sun RNA methyltransferase 5	protein-coding	Offical	0.41524	1.3e-05	2.1	C1	poor	sel	IE/P1-M10:poor
lightyellow_M10	SHARPIN	SHARPIN	ENSG00000179526	2783	protein_coding	81858	SIPL1	SHANK associated RH domain interactor	protein-coding	Offical	0.501623	0.049	1.6	C1	poor	sel	IE/P1-M10:poor
lightyellow_M10	TIMM22	TIMM22	ENSG00000177370	3194	protein_coding	29928	COXPD43|TEX4|TIM22	translocase of inner mitochondrial membrane 22	protein-coding	Offical	0.426578	0.043	1.5	C1	poor	sel	IE/P1-M10:poor
lightyellow_M10	HOXC10	HOXC10	ENSG00000180818	2331	protein_coding	3226	HOX3I	homeobox C10	protein-coding	Offical	0.178148	0.01	1.1	C1	poor	sel	IE/P1-M10:poor
lightyellow_M10	DEAF1	DEAF1	ENSG00000177030	4452	protein_coding	10522	MRD24|NEDHELS|NUDR|SPN|VSVS|ZMYND5	DEAF1 transcription factor	protein-coding	Offical	0.534359	0.034	1.5	C1	poor	sel	IE/P1-M10:poor
lightyellow_M10	HOXC13	HOXC13	ENSG00000123364	2423	protein_coding	3229	ECTD9|HOX3|HOX3G	homeobox C13	protein-coding	Offical	0.15499	0.0062	1.2	C1	poor	sel	IE/P1-M10:poor
lightyellow_M10	LENG9	LENG9	ENSG00000275183	1916	protein_coding	94059	-	leukocyte receptor cluster member 9	protein-coding	Offical	0.308379	0.02	1.4	C1	poor	sel	IE/P1-M10:poor
lightyellow_M10	GNB2	GNB2	ENSG00000172354	2857	protein_coding	2783	-	G protein subunit beta 2	protein-coding	Offical	0.564061	0.035	1.5	C1	poor	sel	IE/P1-M10:poor
lightyellow_M10	SLC45A1	SLC45A1	ENSG00000162426	2888	protein_coding	50651	DNB5|IDDNPF|PAST-A	solute carrier family 45 member 1	protein-coding	Offical	0.318193	0.019	1.3	C1	poor	sel	IE/P1-M10:poor
lightyellow_M10	CFAP410	CFAP410	ENSG00000160226	6063	protein_coding	755	C21orf2|LRRC76|RDMS|SMDAX|YF5/A2	cilia and flagella associated protein 410	protein-coding	Offical	0.432695	0.012	1.6	C1	poor	sel	IE/P1-M10:poor
lightyellow_M10	KCNH2	KCNH2	ENSG00000055118	5877	protein_coding	3757	ERG-1|ERG1|H-ERG|HERG|HERG1|Kv11.1|LQT2|SQT1	potassium voltage-gated channel subfamily H member 2	protein-coding	Offical	0.456222	0.048	1.2	C1	poor	sel	IE/P1-M10:poor
lightyellow_M10	CDHR2	CDHR2	ENSG00000074276	5348	protein_coding	54825	PCDH24|PCLKC	cadherin related family member 2	protein-coding	Offical	0.486174	0.04	1.4	C1	poor	sel	IE/P1-M10:poor
lightyellow_M10	RASSF10	RASSF10	ENSG00000189431	2530	protein_coding	644943	-	Ras association domain family member 10	protein-coding	Offical	0.195644	0.038	1.2	C1	poor	sel	IE/P1-M10:poor
lightyellow_M10	SLC9A3R2	SLC9A3R2	ENSG00000065054	3550	protein_coding	9351	E3KARP|NHE3RF2|NHERF-2|NHERF2|OCTS2|SIP-1|SIP1|TKA-1	SLC9A3 regulator 2	protein-coding	Offical	0.422065	0.022	1.5	C1	poor	sel	IE/P1-M10:poor
lightyellow_M10	TBL2	TBL2	ENSG00000106638	6466	protein_coding	26608	WBSCR13|WS-betaTRP	transducin beta like 2	protein-coding	Offical	0.242417	0.017	1.6	C1	poor	sel	IE/P1-M10:poor
lightyellow_M10	DUSP6	DUSP6	ENSG00000139318	4632	protein_coding	1848	HH19|MKP3|PYST1	dual specificity phosphatase 6	protein-coding	Offical	0.21258	0.0054	1.3	C1	poor	sel	IE/P1-M10:poor
lightyellow_M10	DERL3	DERL3	ENSG00000099958	3796	protein_coding	91319	C22orf14|IZP6|LLN2|derlin-3	derlin 3	protein-coding	Offical	0.0952395	0.016	1.4	C1	poor	sel	IE/P1-M10:poor
lightyellow_M10	WIPI2	WIPI2	ENSG00000157954	8977	protein_coding	26100	ATG18B|Atg21|CGI-50|IDDSSA|WIPI-2	WD repeat domain, phosphoinositide interacting 2	protein-coding	Offical	0.643628	0.032	1.6	C1	poor	sel	IE/P1-M10:poor
lightyellow_M10	HOXB3	HOXB3	ENSG00000120093	7456	protein_coding	3213	HOX2|HOX2G|Hox-2.7	homeobox B3	protein-coding	Offical	0.220347	0.028	1.1	C1	poor	sel	IE/P1-M10:poor
lightyellow_M10	HOXB2	HOXB2	ENSG00000173917	2336	protein_coding	3212	HOX2|HOX2H|Hox-2.8|K8	homeobox B2	protein-coding	Offical	0.0515165	0.0038	1.2	C1	poor	sel	IE/P1-M10:poor
lightyellow_M10	SEZ6L2	SEZ6L2	ENSG00000174938	4110	protein_coding	26470	BSRPA|PSK-1	seizure related 6 homolog like 2	protein-coding	Offical	0.307024	0.011	1.2	C1	poor	sel	IE/P1-M10:poor
lightyellow_M10	CCM2	CCM2	ENSG00000136280	8196	protein_coding	83605	C7orf22|OSM|PP10187	CCM2 scaffold protein	protein-coding	Offical	0.540651	0.002	1.8	C1	poor	sel	IE/P1-M10:poor
lightyellow_M10	SLC25A22	SLC25A22	ENSG00000177542	4647	protein_coding	79751	EIEE3|GC-1|GC1|NET44	solute carrier family 25 member 22	protein-coding	Offical	0.600009	0.018	1.4	C1	poor	sel	IE/P1-M10:poor
lightyellow_M10	CHPF	CHPF	ENSG00000123989	3354	protein_coding	79586	CHSY2|CSS2	chondroitin polymerizing factor	protein-coding	Offical	0.429395	0.0062	1.4	C1	poor	sel	IE/P1-M10:poor
lightyellow_M10	HLA-K	HLA-K	ENSG00000230795	1046	unprocessed_pseudogene	3138	HLA-70|HLA70|HLAK	major histocompatibility complex, class I, K (pseudogene)	pseudo	Offical	0.0119525	0.0041	1.3	C1	poor	sel	IE/P1-M10:poor
lightyellow_M10	KRBA1	KRBA1	ENSG00000133619	5337	protein_coding	84626	-	KRAB-A domain containing 1	protein-coding	Offical	0.715956	0.025	1.4	C1	poor	sel	IE/P1-M10:poor
lightyellow_M10	DENND2A	DENND2A	ENSG00000146966	5148	protein_coding	27147	FAM31D|KIAA1277	DENN domain containing 2A	protein-coding	Offical	0.641459	0.019	1.2	C1	poor	sel	IE/P1-M10:poor
lightyellow_M10	HOXD11	HOXD11	ENSG00000128713	2110	protein_coding	3237	HOX4|HOX4F	homeobox D11	protein-coding	Offical	0.152767	0.019	1.2	C1	poor	sel	IE/P1-M10:poor
lightyellow_M10	RAC1	RAC1	ENSG00000136238	3114	protein_coding	5879	MIG5|MRD48|Rac-1|TC-25|p21-Rac1	Rac family small GTPase 1	protein-coding	Offical	0.404286	0.0085	2.1	C1	poor	sel	IE/P1-M10:poor
lightyellow_M10	HRAS	HRAS	ENSG00000174775	1854	protein_coding	3265	C-BAS/HAS|C-H-RAS|C-HA-RAS1|CTLO|H-RASIDX|HAMSV|HRAS1|RASH1|p21ras	HRas proto-oncogene, GTPase	protein-coding	Offical	0.44814	0.033	1.5	C1	poor	sel	IE/P1-M10:poor
lightyellow_M10	TMED9	TMED9	ENSG00000184840	2440	protein_coding	54732	GMP25|HSGP25L2G|p24a2|p24alpha2|p25	transmembrane p24 trafficking protein 9	protein-coding	Offical	0.29009	0.0053	1.8	C1	poor	sel	IE/P1-M10:poor
lightyellow_M10	PPP1R16A	PPP1R16A	ENSG00000160972	5414	protein_coding	84988	MYPT3	protein phosphatase 1 regulatory subunit 16A	protein-coding	Offical	0.434124	0.027	1.4	C1	poor	sel	IE/P1-M10:poor
lightyellow_M10	PDIA4	PDIA4	ENSG00000155660	3277	protein_coding	9601	ERP70|ERP72|ERp-72	protein disulfide isomerase family A member 4	protein-coding	Offical	0.436753	0.0012	1.6	C1	poor	sel	IE/P1-M10:poor
lightyellow_M10	DTX2	DTX2	ENSG00000091073	5042	protein_coding	113878	RNF58	deltex E3 ubiquitin ligase 2	protein-coding	Offical	0.331663	0.012	1.7	C1	poor	sel	IE/P1-M10:poor
lightyellow_M10	TSSC4	TSSC4	ENSG00000184281	2659	protein_coding	10078	-	tumor suppressing subtransferable candidate 4	protein-coding	Offical	0.656595	0.024	1.6	C1	poor	sel	IE/P1-M10:poor
lightyellow_M10	MGAT4B	MGAT4B	ENSG00000161013	5495	protein_coding	11282	GNT-IV|GNT-IVB	alpha-1,3-mannosyl-glycoprotein 4-beta-N-acetylglucosaminyltransferase B	protein-coding	Offical	0.473694	0.01	1.6	C1	poor	sel	IE/P1-M10:poor
lightyellow_M10	HOXC6	HOXC6	ENSG00000197757	3540	protein_coding	3223	CP25|HHO.C8|HOX3|HOX3C	homeobox C6	protein-coding	Offical	0.127517	0.028	1.2	C1	poor	sel	IE/P1-M10:poor
lightyellow_M10	LIMK1	LIMK1	ENSG00000106683	6902	protein_coding	3984	LIMK|LIMK-1	LIM domain kinase 1	protein-coding	Offical	0.474293	0.0048	1.5	C1	poor	sel	IE/P1-M10:poor
lightyellow_M10	MUL1	MUL1	ENSG00000090432	2438	protein_coding	79594	C1orf166|GIDE|MAPL|MULAN|RNF218	mitochondrial E3 ubiquitin protein ligase 1	protein-coding	Offical	0.507928	0.042	1.6	C1	poor	sel	IE/P1-M10:poor
lightyellow_M10	RCC1L	RCC1L	ENSG00000274523	4196	protein_coding	81554	WBSCR16	RCC1 like	protein-coding	Offical	0.546757	0.00038	2.1	C1	poor	sel	IE/P1-M10:poor
lightyellow_M10	COL16A1	COL16A1	ENSG00000084636	9269	protein_coding	1307	447AA|FP1572	collagen type XVI alpha 1 chain	protein-coding	Offical	0.418872	0.032	1.2	C1	poor	sel	IE/P1-M10:poor
lightyellow_M10	OSBPL5	OSBPL5	ENSG00000021762	7466	protein_coding	114879	OBPH1|ORP5	oxysterol binding protein like 5	protein-coding	Offical	0.608871	0.0087	1.5	C1	poor	sel	IE/P1-M10:poor
lightyellow_M10	SLC4A3	SLC4A3	ENSG00000114923	5091	protein_coding	6508	AE3|CAE3/BAE3|SLC2C	solute carrier family 4 member 3	protein-coding	Offical	0.540665	0.0051	1.4	C1	poor	sel	IE/P1-M10:poor
lightyellow_M10	SLC35C2	SLC35C2	ENSG00000080189	7708	protein_coding	51006	BA394O2.1|C20orf5|CGI-15|OVCOV1	solute carrier family 35 member C2	protein-coding	Offical	0.396769	0.02	1.9	C1	poor	sel	IE/P1-M10:poor
lightyellow_M10	TP53I13	TP53I13	ENSG00000167543	4570	protein_coding	90313	DSCP1	tumor protein p53 inducible protein 13	protein-coding	Offical	0.374256	0.0097	1.5	C1	poor	sel	IE/P1-M10:poor
lightyellow_M10	CLTB	CLTB	ENSG00000175416	2039	protein_coding	1212	LCB	clathrin light chain B	protein-coding	Offical	0.456469	0.0048	2.1	C1	poor	sel	IE/P1-M10:poor
lightyellow_M10	IL27RA	IL27RA	ENSG00000104998	2962	protein_coding	9466	CRL1|IL-27RA|IL27R|TCCR|WSX1|zcytor1	interleukin 27 receptor subunit alpha	protein-coding	Offical	0.214526	0.0029	1.4	C1	poor	sel	IE/P1-M10:poor
lightyellow_M10	TMEM177	TMEM177	ENSG00000144120	2588	protein_coding	80775	-	transmembrane protein 177	protein-coding	Offical	0.180169	0.0056	1.9	C1	poor	sel	IE/P1-M10:poor
lightyellow_M10	FN3KRP	FN3KRP	ENSG00000141560	2971	protein_coding	79672	FN3KL	fructosamine 3 kinase related protein	protein-coding	Offical	0.45557	0.013	2	C1	poor	sel	IE/P1-M10:poor
lightyellow_M10	TFR2	TFR2	ENSG00000106327	5065	protein_coding	7036	HFE3|TFRC2	transferrin receptor 2	protein-coding	Offical	0.3065	0.0053	1.3	C1	poor	sel	IE/P1-M10:poor
lightyellow_M10	MDK	MDK	ENSG00000110492	2196	protein_coding	4192	ARAP|MK|NEGF2	midkine	protein-coding	Offical	0.146906	0.0016	1.4	C1	poor	sel	IE/P1-M10:poor
lightyellow_M10	RABGEF1	RABGEF1	ENSG00000154710	5529	protein_coding	27342	RABEX5|RAP1|rabex-5	RAB guanine nucleotide exchange factor 1	protein-coding	Offical	0.200611	7.2e-05	2.7	C1	poor	sel	IE/P1-M10:poor
lightyellow_M10	LPCAT1	LPCAT1	ENSG00000153395	6494	protein_coding	79888	AGPAT10|AGPAT9|AYTL2|LPCAT-1|PFAAP3|lpcat|lysoPAFAT	lysophosphatidylcholine acyltransferase 1	protein-coding	Offical	0.622624	0.038	1.4	C1	poor	sel	IE/P1-M10:poor
lightyellow_M10	TLNRD1	TLNRD1	ENSG00000140406	4845	protein_coding	59274	MESDC1	talin rod domain containing 1	protein-coding	Offical	0.350759	0.037	1.4	C1	poor	sel	IE/P1-M10:poor
lightyellow_M10	SLC39A13	SLC39A13	ENSG00000165915	4584	protein_coding	91252	EDSSPD3|LZT-Hs9|SCDEDS|ZIP13	solute carrier family 39 member 13	protein-coding	Offical	0.388221	0.023	1.6	C1	poor	sel	IE/P1-M10:poor
lightyellow_M10	PLPP5	PLPP5	ENSG00000147535	4102	protein_coding	84513	DPPL1|HTPAP|PPAPDC1B	phospholipid phosphatase 5	protein-coding	Offical	0.262592	0.0074	1.7	C1	poor	sel	IE/P1-M10:poor
lightyellow_M10	DTNBP1	DTNBP1	ENSG00000047579	3052	protein_coding	84062	BLOC1S8|DBND|HPS7|My031|SDY	dystrobrevin binding protein 1	protein-coding	Offical	0.338223	0.019	1.7	C1	poor	sel	IE/P1-M10:poor
lightyellow_M10	DDRGK1	DDRGK1	ENSG00000198171	1832	protein_coding	65992	C20orf116|SEMDSH|UFBP1|dJ1187M17.3	DDRGK domain containing 1	protein-coding	Offical	0.455278	0.025	1.6	C1	poor	sel	IE/P1-M10:poor
lightyellow_M10	PDAP1	PDAP1	ENSG00000106244	2854	protein_coding	11333	HASPP28|PAP|PAP1	PDGFA associated protein 1	protein-coding	Offical	0.714175	0.016	1.6	C1	poor	sel	IE/P1-M10:poor
lightyellow_M10	PCDHGB2	PCDHGB2	ENSG00000253910	4769	protein_coding	56103	PCDH-GAMMA-B2	protocadherin gamma subfamily B, 2	protein-coding	Offical	0.340077	0.017	1.1	C1	poor	sel	IE/P1-M10:poor
lightyellow_M10	POR	POR	ENSG00000127948	6112	protein_coding	5447	CPR|CYPOR|P450R	cytochrome p450 oxidoreductase	protein-coding	Offical	0.529766	0.0012	2	C1	poor	sel	IE/P1-M10:poor
lightyellow_M10	PHETA2	PHETA2	ENSG00000177096	2451	protein_coding	150368	FAM109B|IPIP27B|Ses2	PH domain containing endocytic trafficking adaptor 2	protein-coding	Offical	0.0702605	0.0062	1.4	C1	poor	sel	IE/P1-M10:poor
lightyellow_M10	ITPKA	ITPKA	ENSG00000137825	2092	protein_coding	3706	IP3-3KA|IP3KA	inositol-trisphosphate 3-kinase A	protein-coding	Offical	0.217356	0.00022	1.6	C1	poor	sel	IE/P1-M10:poor
lightyellow_M10	VGF	VGF	ENSG00000128564	2704	protein_coding	7425	SCG7|SgVII	VGF nerve growth factor inducible	protein-coding	Offical	0.459379	0.0081	1.1	C1	poor	sel	IE/P1-M10:poor
lightyellow_M10	TPRA1	TPRA1	ENSG00000163870	5622	protein_coding	131601	GPR175|TMEM227|TPRA40	transmembrane protein adipocyte associated 1	protein-coding	Offical	0.523272	0.022	2	C1	poor	sel	IE/P1-M10:poor
purple_M13	RPL18A	RPL18A	ENSG00000105640	3527	protein_coding	6142	L18A	ribosomal protein L18a	protein-coding	Offical	0.840423	0.045	0.8	C3	good	sel	IE/P2-M13:good
purple_M13	HIST3H2A	HIST3H2A	ENSG00000181218	895	protein_coding	92815	HIST3H2A	H2A.W histone	protein-coding	Alias	0.340519	0.0015	0.84	C3	good	sel	IE/P2-M13:good
purple_M13	RPL18AP16	RPL18AP16	ENSG00000237793	531	processed_pseudogene	347544	RPL18A_10_1821	ribosomal protein L18a pseudogene 16	pseudo	Offical	0.70758	0.039	0.71	C3	good	sel	IE/P2-M13:good
purple_M13	RPSAP7	RPSAP7	ENSG00000237032	885	processed_pseudogene	654506	LAMR1P7|RPSA_16_1024	ribosomal protein SA pseudogene 7	pseudo	Offical	0.60241	0.027	0.65	C3	good	sel	IE/P2-M13:good
purple_M13	RPL18AP3	RPL18AP3	ENSG00000213442	528	processed_pseudogene	390354	RPL18A_6_1273|bcm182	ribosomal protein L18a pseudogene 3	pseudo	Offical	0.80408	0.038	0.79	C3	good	sel	IE/P2-M13:good
purple_M13	RPL13	RPL13	ENSG00000167526	6172	protein_coding	6137	BBC1|D16S444E|D16S44E|L13|SEMDIST	ribosomal protein L13	protein-coding	Offical	0.740025	0.027	0.67	C3	good	sel	IE/P2-M13:good
purple_M13	RPS3	RPS3	ENSG00000149273	5894	protein_coding	6188	S3	ribosomal protein S3	protein-coding	Offical	0.919114	0.043	0.75	C3	good	sel	IE/P2-M13:good
purple_M13	RPL15	RPL15	ENSG00000174748	7222	protein_coding	6138	DBA12|EC45|L15|RPL10|RPLY10|RPYL10	ribosomal protein L15	protein-coding	Offical	0.823979	0.027	0.63	C3	good	sel	IE/P2-M13:good
purple_M13	RPL5	RPL5	ENSG00000122406	3717	protein_coding	6125	L5|MSTP030|PPP1R135|uL18	ribosomal protein L5	protein-coding	Offical	0.868719	0.025	0.71	C3	good	sel	IE/P2-M13:good
purple_M13	GDI2	GDI2	ENSG00000057608	4033	protein_coding	2665	HEL-S-46e|RABGDIB	GDP dissociation inhibitor 2	protein-coding	Offical	0.51154	0.0046	0.58	C3	good	sel	IE/P2-M13:good
purple_M13	PHB2	PHB2	ENSG00000215021	2499	protein_coding	11331	BAP|BCAP37|Bap37|PNAS-141|REA|hBAP|p22	prohibitin 2	protein-coding	Offical	0.770167	0.038	0.68	C3	good	sel	IE/P2-M13:good
purple_M13	EIF4A2	EIF4A2	ENSG00000156976	6133	protein_coding	1974	BM-010|DDX2B|EIF4A|EIF4F|eIF-4A-II|eIF4A-II	eukaryotic translation initiation factor 4A2	protein-coding	Offical	0.481766	0.029	0.63	C3	good	sel	IE/P2-M13:good
purple_M13	RPL12P27	RPL12P27	ENSG00000237169	496	processed_pseudogene	644202	RPL12_9_1087	ribosomal protein L12 pseudogene 27	pseudo	Offical	0.188187	0.04	0.61	C3	good	sel	IE/P2-M13:good
purple_M13	RPS18	RPS18	ENSG00000231500	1898	protein_coding	6222	D6S218E|HKE3|KE-3|KE3|S18	ribosomal protein S18	protein-coding	Offical	0.886071	0.049	0.78	C3	good	sel	IE/P2-M13:good
purple_M13	RPL7A	RPL7A	ENSG00000148303	2242	protein_coding	6130	L7A|SURF3|TRUP	ribosomal protein L7a	protein-coding	Offical	0.820709	0.025	0.72	C3	good	sel	IE/P2-M13:good
purple_M13	RPL30	RPL30	ENSG00000156482	4027	protein_coding	6156	L30	ribosomal protein L30	protein-coding	Offical	0.768556	0.028	0.65	C3	good	sel	IE/P2-M13:good
purple_M13	EEF1A1	EEF1A1	ENSG00000156508	5948	protein_coding	1915	CCS-3|CCS3|EE1A1|EEF-1|EEF1A|EF-Tu|EF1A|GRAF-1EF|LENG7|PTI1|eEF1A-1	eukaryotic translation elongation factor 1 alpha 1	protein-coding	Offical	0.747559	0.023	0.69	C3	good	sel	IE/P2-M13:good
purple_M13	RPS19	RPS19	ENSG00000105372	3799	protein_coding	6223	DBA|DBA1|LOH19CR1|S19|eS19	ribosomal protein S19	protein-coding	Offical	0.808051	0.047	0.78	C3	good	sel	IE/P2-M13:good
purple_M13	RPS11	RPS11	ENSG00000142534	1390	protein_coding	6205	S11	ribosomal protein S11	protein-coding	Offical	0.851003	0.047	0.77	C3	good	sel	IE/P2-M13:good
purple_M13	RPL3	RPL3	ENSG00000100316	4787	protein_coding	6122	ASC-1|L3|TARBP-B	ribosomal protein L3	protein-coding	Offical	0.675097	0.025	0.62	C3	good	sel	IE/P2-M13:good
purple_M13	EEF1B2	EEF1B2	ENSG00000114942	1915	protein_coding	1933	EEF1B|EEF1B1|EF1B	eukaryotic translation elongation factor 1 beta 2	protein-coding	Offical	0.885911	0.036	0.72	C3	good	sel	IE/P2-M13:good
purple_M13	RPS4X	RPS4X	ENSG00000198034	2982	protein_coding	6191	CCG2|DXS306|RPS4|S4|SCAR|SCR10	ribosomal protein S4 X-linked	protein-coding	Offical	0.75818	0.044	0.73	C3	good	sel	IE/P2-M13:good
purple_M13	ADSL	ADSL	ENSG00000239900	7111	protein_coding	158	AMPS|ASASE|ASL	adenylosuccinate lyase	protein-coding	Offical	0.681341	0.027	0.7	C3	good	sel	IE/P2-M13:good
purple_M13	RPL29	RPL29	ENSG00000162244	2058	protein_coding	6159	HIP|HUMRPL29|L29|RPL29P10|RPL29_3_370	ribosomal protein L29	protein-coding	Offical	0.863276	0.042	0.72	C3	good	sel	IE/P2-M13:good
royalblue_M18	KISS1R	KISS1R	ENSG00000116014	1680	protein_coding	84634	AXOR12|CPPB1|GPR54|HH8|HOT7T175|KISS-1R	KISS1 receptor	protein-coding	Offical	0.50575	0.047	1.2	C2	poor	sel	P-M18:poor
royalblue_M18	LOX	LOX	ENSG00000113083	5547	protein_coding	4015	AAT10	lysyl oxidase	protein-coding	Offical	0.610469	0.0083	1.2	C2	poor	sel	P-M18:poor
royalblue_M18	LRRC15	LRRC15	ENSG00000172061	5940	protein_coding	131578	LIB	leucine rich repeat containing 15	protein-coding	Offical	0.409256	0.0099	1.3	C2	poor	sel	P-M18:poor
royalblue_M18	SH3D21	SH3D21	ENSG00000214193	4474	protein_coding	79729	C1orf113	SH3 domain containing 21	protein-coding	Offical	0.682685	0.011	1.4	C2	poor	sel	P-M18:poor
royalblue_M18	ADSSL1	ADSSL1	ENSG00000185100	5775	protein_coding	122622	ADSSL1|MPD5	adenylosuccinate synthase 1	protein-coding	Alias	0.581132	0.012	1.3	C2	poor	sel	P-M18:poor
royalblue_M18	ELANE	ELANE	ENSG00000197561	1028	protein_coding	1991	ELA2|GE|HLE|HNE|NE|PMN-E|SCN1	elastase, neutrophil expressed	protein-coding	Offical	0.331274	0.0057	1.4	C2	poor	sel	P-M18:poor
royalblue_M18	ACTBP12	ACTBP12	ENSG00000233125	418	processed_pseudogene	100462767	ACTGP5	ACTB pseudogene 12	pseudo	Offical	0.368064	0.0035	1.5	C2	poor	sel	P-M18:poor
royalblue_M18	SLC16A3	SLC16A3	ENSG00000141526	8995	protein_coding	9123	MCT 3|MCT 4|MCT-3|MCT-4|MCT3|MCT4	solute carrier family 16 member 3	protein-coding	Offical	0.697986	0.0061	1.3	C2	poor	sel	P-M18:poor
royalblue_M18	ADM	ADM	ENSG00000148926	2718	protein_coding	133	AM|PAMP	adrenomedullin	protein-coding	Offical	0.791597	0.014	1.2	C2	poor	sel	P-M18:poor
royalblue_M18	SLC2A3	SLC2A3	ENSG00000059804	6159	protein_coding	6515	GLUT3	solute carrier family 2 member 3	protein-coding	Offical	0.728599	0.022	1.2	C2	poor	sel	P-M18:poor
royalblue_M18	TNIP1	TNIP1	ENSG00000145901	5793	protein_coding	10318	ABIN-1|NAF1|VAN|nip40-1	TNFAIP3 interacting protein 1	protein-coding	Offical	0.584346	0.027	1.5	C2	poor	sel	P-M18:poor
royalblue_M18	NOL3	NOL3	ENSG00000140939	2992	protein_coding	8996	ARC|FCM|MYOCL1|MYP|NOP|NOP30	nucleolar protein 3	protein-coding	Offical	0.522537	0.001	1.5	C2	poor	sel	P-M18:poor
royalblue_M18	ALDOA	ALDOA	ENSG00000149925	3916	protein_coding	226	ALDA|GSD12|HEL-S-87p	aldolase, fructose-bisphosphate A	protein-coding	Offical	0.69464	0.038	1.4	C2	poor	sel	P-M18:poor
royalblue_M18	OSGIN1	OSGIN1	ENSG00000140961	3460	protein_coding	29948	BDGI|OKL38	oxidative stress induced growth inhibitor 1	protein-coding	Offical	0.504309	0.045	1.2	C2	poor	sel	P-M18:poor
royalblue_M18	LDHAP7	LDHAP7	ENSG00000235847	965	processed_pseudogene	100190800	LDHAL7	lactate dehydrogenase A pseudogene 7	pseudo	Offical	0.77596	0.045	1.3	C2	poor	sel	P-M18:poor
royalblue_M18	PFKFB4	PFKFB4	ENSG00000114268	6107	protein_coding	5210	-	6-phosphofructo-2-kinase/fructose-2,6-biphosphatase 4	protein-coding	Offical	0.70946	0.011	1.3	C2	poor	sel	P-M18:poor
royalblue_M18	ANGPTL4	ANGPTL4	ENSG00000167772	2482	protein_coding	51129	ARP4|FIAF|HARP|HFARP|NL2|PGAR|TGQTL|UNQ171|pp1158	angiopoietin like 4	protein-coding	Offical	0.709302	0.037	1.1	C2	poor	sel	P-M18:poor
royalblue_M18	SYTL2	SYTL2	ENSG00000137501	11258	protein_coding	54843	CHR11SYT|EXO4|PPP1R151|SGA72M|SLP2|SLP2A	synaptotagmin like 2	protein-coding	Offical	0.385711	0.04	1.2	C2	poor	sel	P-M18:poor
royalblue_M18	SLC6A6	SLC6A6	ENSG00000131389	8254	protein_coding	6533	TAUT	solute carrier family 6 member 6	protein-coding	Offical	0.572609	0.00045	1.4	C2	poor	sel	P-M18:poor
royalblue_M18	SPAG4	SPAG4	ENSG00000061656	2240	protein_coding	6676	CT127|SUN4	sperm associated antigen 4	protein-coding	Offical	0.595588	0.00018	1.4	C2	poor	sel	P-M18:poor
royalblue_M18	NDRG1	NDRG1	ENSG00000104419	9823	protein_coding	10397	CAP43|CMT4D|DRG-1|DRG1|GC4|HMSNL|NDR1|NMSL|PROXY1|RIT42|RTP|TARG1|TDD5	N-myc downstream regulated 1	protein-coding	Offical	0.724087	0.012	1.2	C2	poor	sel	P-M18:poor
royalblue_M18	LDHAP4	LDHAP4	ENSG00000214110	998	processed_pseudogene	158222	LDHAL4	lactate dehydrogenase A pseudogene 4	pseudo	Offical	0.664453	0.014	1.3	C2	poor	sel	P-M18:poor
royalblue_M18	GPRC5A	GPRC5A	ENSG00000013588	8440	protein_coding	9052	GPCR5A|PEIG-1|RAI3|RAIG1|TIG1	G protein-coupled receptor class C group 5 member A	protein-coding	Offical	0.656525	0.015	1.2	C2	poor	sel	P-M18:poor
royalblue_M18	CA9	CA9	ENSG00000107159	1670	protein_coding	768	CAIX|MN	carbonic anhydrase 9	protein-coding	Offical	0.778903	0.023	1.1	C2	poor	sel	P-M18:poor
royalblue_M18	ERO1A	ERO1A	ENSG00000197930	7548	protein_coding	30001	ERO1-L|ERO1-L-alpha|ERO1-alpha|ERO1L|ERO1LA|Ero1alpha	endoplasmic reticulum oxidoreductase 1 alpha	protein-coding	Offical	0.73323	0.013	1.4	C2	poor	sel	P-M18:poor
royalblue_M18	TCAF2	TCAF2	ENSG00000170379	6409	protein_coding	285966	FAM115C|FAM139A|GATD9	TRPM8 channel associated factor 2	protein-coding	Offical	0.60291	0.0008	1.5	C2	poor	sel	P-M18:poor
royalblue_M18	LDHA	LDHA	ENSG00000134333	6210	protein_coding	3939	GSD11|HEL-S-133P|LDHM|PIG19	lactate dehydrogenase A	protein-coding	Offical	0.774353	0.012	1.4	C2	poor	sel	P-M18:poor
salmon_M15	FXYD6	FXYD6	ENSG00000137726	5137	protein_coding	53826	-	FXYD domain containing ion transport regulator 6	protein-coding	Offical	0.771759	0.014	0.83	C4	good	sel	IE-M15:good
salmon_M15	TRO	TRO	ENSG00000067445	6716	protein_coding	7216	MAGE-d3|MAGED3	trophinin	protein-coding	Offical	0.751868	0.046	0.8	C4	good	sel	IE-M15:good
salmon_M15	OLIG1	OLIG1	ENSG00000184221	2277	protein_coding	116448	BHLHB6|BHLHE21	oligodendrocyte transcription factor 1	protein-coding	Offical	0.754387	0.023	0.87	C4	good	sel	IE-M15:good
salmon_M15	TRAPPC13P1	TRAPPC13P1	ENSG00000235447	1062	processed_pseudogene	646193	-	trafficking protein particle complex 13 pseudogene 1	pseudo	Offical	0.540142	0.023	0.83	C4	good	sel	IE-M15:good
salmon_M15	FERMT1	FERMT1	ENSG00000101311	5359	protein_coding	55612	C20orf42|DTGCU2|KIND1|UNC112A|URP1	fermitin family member 1	protein-coding	Offical	0.602578	0.0073	0.85	C4	good	sel	IE-M15:good
salmon_M15	TMEM100	TMEM100	ENSG00000166292	2906	protein_coding	55273	-	transmembrane protein 100	protein-coding	Offical	0.361367	0.027	0.87	C4	good	sel	IE-M15:good
salmon_M15	FSD1	FSD1	ENSG00000105255	3111	protein_coding	79187	GLFND|MIR1	fibronectin type III and SPRY domain containing 1	protein-coding	Offical	0.781781	0.043	0.83	C4	good	sel	IE-M15:good
salmon_M15	CLASP2	CLASP2	ENSG00000163539	15211	protein_coding	23122	-	cytoplasmic linker associated protein 2	protein-coding	Offical	0.789602	0.033	0.77	C4	good	sel	IE-M15:good
salmon_M15	OLIG2	OLIG2	ENSG00000205927	3352	protein_coding	10215	BHLHB1|OLIGO2|PRKCBP2|RACK17|bHLHe19	oligodendrocyte transcription factor 2	protein-coding	Offical	0.805934	0.011	0.86	C4	good	sel	IE-M15:good
salmon_M15	PCDH15	PCDH15	ENSG00000150275	15423	protein_coding	65217	CDHR15|DFNB23|USH1F	protocadherin related 15	protein-coding	Offical	0.698474	0.029	0.85	C4	good	sel	IE-M15:good
salmon_M15	SEZ6L	SEZ6L	ENSG00000100095	7149	protein_coding	23544	-	seizure related 6 homolog like	protein-coding	Offical	0.720335	0.028	0.88	C4	good	sel	IE-M15:good
salmon_M15	HES5	HES5	ENSG00000197921	1306	protein_coding	388585	bHLHb38	hes family bHLH transcription factor 5	protein-coding	Offical	0.77751	0.036	0.88	C4	good	sel	IE-M15:good
salmon_M15	HES6	HES6	ENSG00000144485	2037	protein_coding	55502	C-HAIRY1|HES-6|bHLHb41|bHLHc23	hes family bHLH transcription factor 6	protein-coding	Offical	0.677526	0.022	0.86	C4	good	sel	IE-M15:good
salmon_M15	SOX8	SOX8	ENSG00000005513	4432	protein_coding	30812	-	SRY-box transcription factor 8	protein-coding	Offical	0.886174	0.048	0.89	C4	good	sel	IE-M15:good
salmon_M15	JADE3	JADE3	ENSG00000102221	5137	protein_coding	9767	JADE-3|PHF16	jade family PHD finger 3	protein-coding	Offical	0.709469	0.04	0.79	C4	good	sel	IE-M15:good
yellow_M1	POLR2J4	POLR2J4	ENSG00000272655	1422	transcribed_unprocessed_pseudogene	84820	RPB11-phi	RNA polymerase II subunit J4, pseudogene	pseudo	Offical	0.333161	0.012	1.5	C3	poor	sel	IE/P2-M1:poor
yellow_M1	LSM6	LSM6	ENSG00000164167	3993	protein_coding	11157	YDR378C	LSM6 homolog, U6 small nuclear RNA and mRNA degradation associated	protein-coding	Offical	0.675451	0.027	1.7	C3	poor	sel	IE/P2-M1:poor
yellow_M1	MRPS33	MRPS33	ENSG00000090263	5262	protein_coding	51650	CGI-139|MRP-S33|PTD003|S33mt	mitochondrial ribosomal protein S33	protein-coding	Offical	0.756434	0.041	1.4	C3	poor	sel	IE/P2-M1:poor
yellow_M1	MRPL36	MRPL36	ENSG00000171421	1394	protein_coding	64979	BRIP1|L36mt|MRP-L36|PRPL36|RPMJ	mitochondrial ribosomal protein L36	protein-coding	Offical	0.657118	0.013	1.7	C3	poor	sel	IE/P2-M1:poor
yellow_M1	S100A13	S100A13	ENSG00000189171	2216	protein_coding	6284	-	S100 calcium binding protein A13	protein-coding	Offical	0.358777	0.034	1.2	C3	poor	sel	IE/P2-M1:poor
yellow_M1	METTL23	METTL23	ENSG00000181038	1914	protein_coding	124512	C17orf95|MRT44	methyltransferase like 23	protein-coding	Offical	0.54311	0.044	1.8	C3	poor	sel	IE/P2-M1:poor
yellow_M1	CXorf40A	CXorf40A	ENSG00000197620	4104	protein_coding	91966	CXorf40|CXorf40A	endothelium and lymphocyte associated ASCH domain 1	protein-coding	Alias	0.238801	0.028	1.4	C3	poor	sel	IE/P2-M1:poor
yellow_M1	AQP5	AQP5	ENSG00000161798	1885	protein_coding	362	AQP-5|PPKB	aquaporin 5	protein-coding	Offical	0.301085	0.029	1.1	C3	poor	sel	IE/P2-M1:poor
yellow_M1	CYB561D2	CYB561D2	ENSG00000114395	2086	protein_coding	11068	101F6|TSP10|XXcos-LUCA11.4	cytochrome b561 family member D2	protein-coding	Offical	0.170153	0.017	1.9	C3	poor	sel	IE/P2-M1:poor
yellow_M1	STYXL1	STYXL1	ENSG00000127952	2028	protein_coding	51657	DUSP24|MK-STYX|MKSTYX	serine/threonine/tyrosine interacting like 1	protein-coding	Offical	0.313039	0.0049	1.7	C3	poor	sel	IE/P2-M1:poor
yellow_M1	UFSP1	UFSP1	ENSG00000176125	996	protein_coding	402682	UFSP	UFM1 specific peptidase 1 (inactive)	protein-coding	Offical	0.424791	0.015	1.5	C3	poor	sel	IE/P2-M1:poor
yellow_M1	RPS2P32	RPS2P32	ENSG00000232818	892	processed_pseudogene	256355	RPS2_14_794	ribosomal protein S2 pseudogene 32	pseudo	Offical	0.306684	0.0059	1.3	C3	poor	sel	IE/P2-M1:poor
yellow_M1	BCL7B	BCL7B	ENSG00000106635	3542	protein_coding	9275	-	BAF chromatin remodeling complex subunit BCL7B	protein-coding	Offical	0.501255	0.0027	2	C3	poor	sel	IE/P2-M1:poor
yellow_M1	BCAP31	BCAP31	ENSG00000185825	3533	protein_coding	10134	6C6-AG|BAP31|CDM|DDCH|DXS1357E	B cell receptor associated protein 31	protein-coding	Offical	0.269275	0.017	2	C3	poor	sel	IE/P2-M1:poor
yellow_M1	PYCR3	PYCR3	ENSG00000104524	3244	protein_coding	65263	PYCRL	pyrroline-5-carboxylate reductase 3	protein-coding	Offical	0.344727	0.01	1.7	C3	poor	sel	IE/P2-M1:poor
yellow_M1	GSTK1	GSTK1	ENSG00000197448	4228	protein_coding	373156	GST|GST 13-13|GST13|GST13-13|GSTK1-1|hGSTK1	glutathione S-transferase kappa 1	protein-coding	Offical	0.321582	0.0073	1.7	C3	poor	sel	IE/P2-M1:poor
yellow_M1	MTHFS	MTHFS	ENSG00000136371	1633	protein_coding	10588	HsT19268|NEDMEHM	methenyltetrahydrofolate synthetase	protein-coding	Offical	0.335887	0.0053	1.6	C3	poor	sel	IE/P2-M1:poor
yellow_M1	MED7	MED7	ENSG00000155868	2913	protein_coding	9443	ARC34|CRSP33|CRSP9	mediator complex subunit 7	protein-coding	Offical	0.567597	0.043	1.6	C3	poor	sel	IE/P2-M1:poor
yellow_M1	TCTA	TCTA	ENSG00000145022	2747	protein_coding	6988	-	T cell leukemia translocation altered	protein-coding	Offical	0.312648	0.015	1.5	C3	poor	sel	IE/P2-M1:poor
yellow_M1	TRAPPC1	TRAPPC1	ENSG00000170043	1171	protein_coding	58485	BET5|MUM2	trafficking protein particle complex 1	protein-coding	Offical	0.400894	0.031	1.9	C3	poor	sel	IE/P2-M1:poor
yellow_M1	PMS2P4	PMS2P4	ENSG00000067601	1060	transcribed_unprocessed_pseudogene	5382	PMS2L4|PMS6	PMS1 homolog 2, mismatch repair system component pseudogene 4	pseudo	Offical	0.528732	0.011	1.6	C3	poor	sel	IE/P2-M1:poor
yellow_M1	ADI1	ADI1	ENSG00000182551	5560	protein_coding	55256	APL1|ARD|Fe-ARD|HMFT1638|MTCBP1|Ni-ARD|SIPL|mtnD	acireductone dioxygenase 1	protein-coding	Offical	0.393207	0.034	1.4	C3	poor	sel	IE/P2-M1:poor
yellow_M1	CD79B	CD79B	ENSG00000007312	2080	protein_coding	974	AGM6|B29|IGB	CD79b molecule	protein-coding	Offical	0.14227	0.0021	1.5	C3	poor	sel	IE/P2-M1:poor
yellow_M1	THOC7	THOC7	ENSG00000163634	1784	protein_coding	80145	NIF3L1BP1|fSAP24|hTREX30	THO complex 7	protein-coding	Offical	0.640874	0.044	1.7	C3	poor	sel	IE/P2-M1:poor
yellow_M1	RBP1	RBP1	ENSG00000114115	3905	protein_coding	5947	CRABP-I|CRBP|CRBP1|CRBPI|RBPC	retinol binding protein 1	protein-coding	Offical	0.232374	0.0027	1.2	C3	poor	sel	IE/P2-M1:poor
yellow_M1	VAMP5	VAMP5	ENSG00000168899	819	protein_coding	10791	-	vesicle associated membrane protein 5	protein-coding	Offical	0.410916	0.04	1.2	C3	poor	sel	IE/P2-M1:poor
yellow_M1	YIPF1	YIPF1	ENSG00000058799	2072	protein_coding	54432	DJ167A19.1|FinGER1	Yip1 domain family member 1	protein-coding	Offical	0.474099	0.033	1.6	C3	poor	sel	IE/P2-M1:poor
yellow_M1	NQO2	NQO2	ENSG00000124588	11558	protein_coding	4835	DHQV|DIA6|NMOR2|QR2	N-ribosyldihydronicotinamide:quinone reductase 2	protein-coding	Offical	0.25773	0.0076	1.8	C3	poor	sel	IE/P2-M1:poor
yellow_M1	AKIP1	AKIP1	ENSG00000166452	2300	protein_coding	56672	BCA3|C11orf17	A-kinase interacting protein 1	protein-coding	Offical	0.498858	0.022	1.6	C3	poor	sel	IE/P2-M1:poor
yellow_M1	NDUFB2	NDUFB2	ENSG00000090266	4447	protein_coding	4708	AGGG|CI-AGGG	NADH:ubiquinone oxidoreductase subunit B2	protein-coding	Offical	0.688309	0.0054	1.8	C3	poor	sel	IE/P2-M1:poor
yellow_M1	AKR1B1	AKR1B1	ENSG00000085662	3660	protein_coding	231	ADR|ALDR1|ALR2|AR	aldo-keto reductase family 1 member B	protein-coding	Offical	0.257676	0.039	1.7	C3	poor	sel	IE/P2-M1:poor
yellow_M1	PPCS	PPCS	ENSG00000127125	2590	protein_coding	79717	CMD2C	phosphopantothenoylcysteine synthetase	protein-coding	Offical	0.456875	0.0079	1.5	C3	poor	sel	IE/P2-M1:poor
yellow_M1	IMMP2L	IMMP2L	ENSG00000184903	3411	protein_coding	83943	IMMP2L-IT1|IMP2|IMP2-LIKE	inner mitochondrial membrane peptidase subunit 2	protein-coding	Offical	0.422682	0.026	1.4	C3	poor	sel	IE/P2-M1:poor
yellow_M1	MT1L	MT1L	ENSG00000260549	411	transcribed_unprocessed_pseudogene	4500	MT1|MT1R|MTF	metallothionein 1L, pseudogene	pseudo	Offical	0.168913	0.023	1.2	C3	poor	sel	IE/P2-M1:poor
yellow_M1	SRD5A3	SRD5A3	ENSG00000128039	4420	protein_coding	79644	CDG1P|CDG1Q|KRIZI|SRD5A2L|SRD5A2L1	steroid 5 alpha-reductase 3	protein-coding	Offical	0.143869	0.0034	1.6	C3	poor	sel	IE/P2-M1:poor
yellow_M1	ASL	ASL	ENSG00000126522	3195	protein_coding	435	ASAL	argininosuccinate lyase	protein-coding	Offical	0.232578	0.0093	1.6	C3	poor	sel	IE/P2-M1:poor
yellow_M1	HOXB7	HOXB7	ENSG00000260027	1528	protein_coding	3217	HHO.C1|HOX2|HOX2C|Hox-2.3	homeobox B7	protein-coding	Offical	0.270778	0.0056	1.2	C3	poor	sel	IE/P2-M1:poor
yellow_M1	SLC25A20	SLC25A20	ENSG00000178537	1982	protein_coding	788	CAC|CACT	solute carrier family 25 member 20	protein-coding	Offical	0.245081	0.0058	1.5	C3	poor	sel	IE/P2-M1:poor
yellow_M1	COQ10B	COQ10B	ENSG00000115520	2722	protein_coding	80219	-	coenzyme Q10B	protein-coding	Offical	0.522448	0.047	1.6	C3	poor	sel	IE/P2-M1:poor
yellow_M1	FKBP1B	FKBP1B	ENSG00000119782	1677	protein_coding	2281	FKBP12.6|FKBP1L|OTK4|PKBP1L|PPIase	FKBP prolyl isomerase 1B	protein-coding	Offical	0.466089	0.0043	1.5	C3	poor	sel	IE/P2-M1:poor
yellow_M1	HMGCL	HMGCL	ENSG00000117305	5658	protein_coding	3155	HL	3-hydroxy-3-methylglutaryl-CoA lyase	protein-coding	Offical	0.344608	0.023	1.7	C3	poor	sel	IE/P2-M1:poor
yellow_M1	RPL39L	RPL39L	ENSG00000163923	1060	protein_coding	116832	L39-2|RPL39L1	ribosomal protein L39 like	protein-coding	Offical	0.243386	1.4e-05	1.3	C3	poor	sel	IE/P2-M1:poor
yellow_M1	MT1E	MT1E	ENSG00000169715	1052	protein_coding	4493	MT-1E|MT-IE|MT1|MTD	metallothionein 1E	protein-coding	Offical	0.238692	0.028	1.2	C3	poor	sel	IE/P2-M1:poor
yellow_M1	PNPLA4	PNPLA4	ENSG00000006757	3441	protein_coding	8228	DXS1283E|GS2|iPLA2eta	patatin like phospholipase domain containing 4	protein-coding	Offical	0.206064	0.0034	1.3	C3	poor	sel	IE/P2-M1:poor
yellow_M1	TEX264	TEX264	ENSG00000164081	5688	protein_coding	51368	ZSIG11	testis expressed 264, ER-phagy receptor	protein-coding	Offical	0.340887	0.026	1.7	C3	poor	sel	IE/P2-M1:poor
yellow_M1	FNDC4	FNDC4	ENSG00000115226	1982	protein_coding	64838	FRCP1	fibronectin type III domain containing 4	protein-coding	Offical	0.194094	0.0031	1.5	C3	poor	sel	IE/P2-M1:poor
yellow_M1	UNC119	UNC119	ENSG00000109103	5128	protein_coding	9094	HRG4|IMD13|POC7|POC7A	unc-119 lipid binding chaperone	protein-coding	Offical	0.399782	0.045	1.6	C3	poor	sel	IE/P2-M1:poor
yellow_M1	SEM1	SEM1	ENSG00000127922	11490	protein_coding	7979	C7orf76|DSS1|ECD|SHFD1|SHFM1|SHSF1|Shfdg1	SEM1 26S proteasome complex subunit	protein-coding	Offical	0.473275	0.028	1.5	C3	poor	sel	IE/P2-M1:poor
yellow_M1	SMIM20	SMIM20	ENSG00000250317	1612	protein_coding	389203	C4orf52|MITRAC7|PNX	small integral membrane protein 20	protein-coding	Offical	0.671478	0.0089	1.6	C3	poor	sel	IE/P2-M1:poor
yellow_M1	SERPINB6	SERPINB6	ENSG00000124570	13201	protein_coding	5269	CAP|DFNB91|MSTP057|PI-6|PI6|PTI|SPI3	serpin family B member 6	protein-coding	Offical	0.358475	0.036	1.5	C3	poor	sel	IE/P2-M1:poor
yellow_M1	COX17	COX17	ENSG00000138495	2172	protein_coding	10063	-	cytochrome c oxidase copper chaperone COX17	protein-coding	Offical	0.616621	0.012	1.7	C3	poor	sel	IE/P2-M1:poor
yellow_M1	MT1M	MT1M	ENSG00000205364	942	protein_coding	4499	MT-1M|MT-IM|MT1|MT1K	metallothionein 1M	protein-coding	Offical	0.332244	0.016	1.2	C3	poor	sel	IE/P2-M1:poor
yellow_M1	CD58	CD58	ENSG00000116815	1783	protein_coding	965	LFA-3|LFA3|ag3	CD58 molecule	protein-coding	Offical	0.586175	0.048	1.3	C3	poor	sel	IE/P2-M1:poor
yellow_M1	SSBP1	SSBP1	ENSG00000106028	4988	protein_coding	6742	Mt-SSB|SOSS-B1|SSBP|mtSSB	single stranded DNA binding protein 1	protein-coding	Offical	0.70261	0.027	1.6	C3	poor	sel	IE/P2-M1:poor
yellow_M1	IFT22	IFT22	ENSG00000128581	4132	protein_coding	64792	FAP9|RABL5	intraflagellar transport 22	protein-coding	Offical	0.543611	0.007	1.6	C3	poor	sel	IE/P2-M1:poor
yellow_M1	TMEM60	TMEM60	ENSG00000135211	1023	protein_coding	85025	C7orf35|DC32	transmembrane protein 60	protein-coding	Offical	0.508421	0.0018	1.9	C3	poor	sel	IE/P2-M1:poor
yellow_M1	ARMC10	ARMC10	ENSG00000170632	4580	protein_coding	83787	PNAS-112|PNAS112|PSEC0198|SVH	armadillo repeat containing 10	protein-coding	Offical	0.52228	0.00016	2.4	C3	poor	sel	IE/P2-M1:poor
yellow_M1	PSMC2	PSMC2	ENSG00000161057	3547	protein_coding	5701	MSS1|Nbla10058|S7	proteasome 26S subunit, ATPase 2	protein-coding	Offical	0.594775	0.0037	2.1	C3	poor	sel	IE/P2-M1:poor
yellow_M1	PPCDC	PPCDC	ENSG00000138621	3781	protein_coding	60490	MDS018|PPC-DC|coaC	phosphopantothenoylcysteine decarboxylase	protein-coding	Offical	0.514436	0.037	1.6	C3	poor	sel	IE/P2-M1:poor
yellow_M1	MALSU1	MALSU1	ENSG00000156928	3851	protein_coding	115416	C7orf30|mtRsfA	mitochondrial assembly of ribosomal large subunit 1	protein-coding	Offical	0.609399	0.0082	1.7	C3	poor	sel	IE/P2-M1:poor
yellow_M1	B9D1	B9D1	ENSG00000108641	3667	protein_coding	27077	B9|EPPB9|JBTS27|MKS9|MKSR-1|MKSR1	B9 domain containing 1	protein-coding	Offical	0.613669	0.037	1.4	C3	poor	sel	IE/P2-M1:poor
yellow_M1	BLVRA	BLVRA	ENSG00000106605	1821	protein_coding	644	BLVR|BVR|BVRA	biliverdin reductase A	protein-coding	Offical	0.393861	0.004	1.7	C3	poor	sel	IE/P2-M1:poor
yellow_M1	MAP3K7CL	MAP3K7CL	ENSG00000156265	4497	protein_coding	56911	C21orf7|HC21ORF7|TAK1L|TAKL|TAKL-1|TAKL-2|TAKL-4	MAP3K7 C-terminal like	protein-coding	Offical	0.322635	0.03	1.2	C3	poor	sel	IE/P2-M1:poor
yellow_M1	COPRS	COPRS	ENSG00000172301	1432	protein_coding	55352	C17orf79|COPR5|HSA272196|TTP1	coordinator of PRMT5 and differentiation stimulator	protein-coding	Offical	0.504901	0.018	1.5	C3	poor	sel	IE/P2-M1:poor
yellow_M1	CBR1	CBR1	ENSG00000159228	2450	protein_coding	873	CBR|SDR21C1|hCBR1	carbonyl reductase 1	protein-coding	Offical	0.296023	0.0074	1.4	C3	poor	sel	IE/P2-M1:poor
yellow_M1	RPA3	RPA3	ENSG00000106399	3232	protein_coding	6119	REPA3|RP-A p14	replication protein A3	protein-coding	Offical	0.695484	0.017	1.5	C3	poor	sel	IE/P2-M1:poor
yellow_M1	IFNWP19	IFNWP19	ENSG00000238271	566	unprocessed_pseudogene	3474	-	interferon omega 1 pseudogene 19	pseudo	Offical	0.166387	0.0033	1.4	C3	poor	sel	IE/P2-M1:poor
yellow_M1	AP1S1	AP1S1	ENSG00000106367	1756	protein_coding	1174	AP19|CLAPS1|EKV3|MEDNIK|SIGMA1A	adaptor related protein complex 1 subunit sigma 1	protein-coding	Offical	0.55612	0.002	1.8	C3	poor	sel	IE/P2-M1:poor
yellow_M1	ACADS	ACADS	ENSG00000122971	2648	protein_coding	35	ACAD3|SCAD	acyl-CoA dehydrogenase short chain	protein-coding	Offical	0.173001	0.0002	2	C3	poor	sel	IE/P2-M1:poor
yellow_M1	SLC35G2	SLC35G2	ENSG00000168917	4287	protein_coding	80723	TMEM22	solute carrier family 35 member G2	protein-coding	Offical	0.437836	0.017	1.3	C3	poor	sel	IE/P2-M1:poor
yellow_M1	TOMM7	TOMM7	ENSG00000196683	1751	protein_coding	54543	TOM7	translocase of outer mitochondrial membrane 7	protein-coding	Offical	0.560913	0.015	1.6	C3	poor	sel	IE/P2-M1:poor
yellow_M1	SMIM30	SMIM30	ENSG00000214194	1896	protein_coding	401397	LINC00998	small integral membrane protein 30	protein-coding	Offical	0.600159	0.024	1.5	C3	poor	sel	IE/P2-M1:poor
yellow_M1	MRPS6	MRPS6	ENSG00000243927	4299	protein_coding	64968	C21orf101|MRP-S6|RPMS6|S6mt	mitochondrial ribosomal protein S6	protein-coding	Offical	0.431039	0.0085	1.6	C3	poor	sel	IE/P2-M1:poor
yellow_M1	EEF1AKMT1	EEF1AKMT1	ENSG00000150456	1339	protein_coding	221143	ESP13|N6AMT2	EEF1A lysine methyltransferase 1	protein-coding	Offical	0.61506	0.049	1.3	C3	poor	sel	IE/P2-M1:poor
yellow_M1	SCG5	SCG5	ENSG00000166922	2196	protein_coding	6447	7B2|P7B2|SGNE1|SgV	secretogranin V	protein-coding	Offical	0.296903	0.0067	1.4	C3	poor	sel	IE/P2-M1:poor
yellow_M1	LIPT2	LIPT2	ENSG00000175536	1187	protein_coding	387787	-	lipoyl(octanoyl) transferase 2	protein-coding	Offical	0.353519	0.024	1.7	C3	poor	sel	IE/P2-M1:poor
yellow_M1	MMAB	MMAB	ENSG00000139428	6290	protein_coding	326625	ATR|CFAP23|cblB|cob	metabolism of cobalamin associated B	protein-coding	Offical	0.514615	0.033	1.5	C3	poor	sel	IE/P2-M1:poor
yellow_M1	PCBD1	PCBD1	ENSG00000166228	1614	protein_coding	5092	DCOH|PCBD|PCD|PHS	pterin-4 alpha-carbinolamine dehydratase 1	protein-coding	Offical	0.520396	0.03	1.5	C3	poor	sel	IE/P2-M1:poor
yellow_M1	BET1	BET1	ENSG00000105829	5247	protein_coding	10282	HBET1	Bet1 golgi vesicular membrane trafficking protein	protein-coding	Offical	0.463697	0.0065	1.3	C3	poor	sel	IE/P2-M1:poor
