# Supplementary material for: Transcriptome and single-cell analysis reveal the contribution of immunosuppressive microenvironment for promoting glioblastoma progression
Source: Front Immunol. 2023 Jan 5;13:1051701. doi: 10.3389/fimmu.2022.1051701 (PMC9851159; doi:10.3389/fimmu.2022.1051701)
Supplement: Supplementary file 9 [file Table_3.xlsx]

## Sheet: hubgene.survival.related
gene_name	moduleColors	Probe	Gene.ID	Length	gene_biotype	GeneID.x	Alias	Description	Gene_type	Label	kME.x	p.value	HR	cluster	surv	mid	selbool	mid2	kME.y	GeneSignificance	module	GeneID.y
ARPC1B	brown_M5	ARPC1B	ENSG00000130429	3988	protein_coding	10095	ARC41|PLTEID|p40-ARC|p41-ARC	actin related protein 2/3 complex subunit 1B	protein-coding	Offical	0.868512	0.018	1.3	C2	poor	brown_M5:poor	sel	P-M5:poor	0.868512	0.672921	brown_M5	10095
CD68	brown_M5	CD68	ENSG00000129226	2189	protein_coding	968	GP110|LAMP4|SCARD1	CD68 molecule	protein-coding	Offical	0.812804	0.027	1.3	C2	poor	brown_M5:poor	sel	P-M5:poor	0.812804	0.601816	brown_M5	968
COL5A1	grey60_M7	COL5A1	ENSG00000130635	11189	protein_coding	1289	EDSC|EDSCL1	collagen type V alpha 1 chain	protein-coding	Offical	0.8562	0.0063	1.2	C2	poor	grey60_M7:poor	sel	P-M7:poor	0.8562	0.525087	grey60_M7	1289
COL6A2	grey60_M7	COL6A2	ENSG00000142173	5386	protein_coding	1292	BTHLM1|PP3610|UCMD1	collagen type VI alpha 2 chain	protein-coding	Offical	0.807331	0.045	1.1	C2	poor	grey60_M7:poor	sel	P-M7:poor	0.807331	0.51423	grey60_M7	1292
CSTA	brown_M5	CSTA	ENSG00000121552	1373	protein_coding	1475	AREI|PSS4|STF1|STFA	cystatin A	protein-coding	Offical	0.82369	0.038	1.2	C2	poor	brown_M5:poor	sel	P-M5:poor	0.82369	0.75295	brown_M5	1475
CTSB	brown_M5	CTSB	ENSG00000164733	7428	protein_coding	1508	APPS|CPSB|RECEUP	cathepsin B	protein-coding	Offical	0.811119	0.0037	1.4	C2	poor	brown_M5:poor	sel	P-M5:poor	0.811119	0.728678	brown_M5	1508
CTSZ	brown_M5	CTSZ	ENSG00000101160	2038	protein_coding	1522	CTSX	cathepsin Z	protein-coding	Offical	0.839164	0.012	1.3	C2	poor	brown_M5:poor	sel	P-M5:poor	0.839164	0.629859	brown_M5	1522
DENND2D	brown_M5	DENND2D	ENSG00000162777	5515	protein_coding	79961	-	DENN domain containing 2D	protein-coding	Offical	0.835909	0.017	1.3	C2	poor	brown_M5:poor	sel	P-M5:poor	0.835909	0.624111	brown_M5	79961
DOK3	brown_M5	DOK3	ENSG00000146094	4823	protein_coding	79930	DOKL	docking protein 3	protein-coding	Offical	0.828293	0.028	1.3	C2	poor	brown_M5:poor	sel	P-M5:poor	0.828293	0.539658	brown_M5	79930
FN1	grey60_M7	FN1	ENSG00000115414	17315	protein_coding	2335	CIG|ED-B|FINC|FN|FNZ|GFND|GFND2|LETS|MSF|SMDCF	fibronectin 1	protein-coding	Offical	0.846411	0.02	1.3	C2	poor	grey60_M7:poor	sel	P-M7:poor	0.846411	0.462824	grey60_M7	2335
HK3	brown_M5	HK3	ENSG00000160883	3290	protein_coding	3101	HKIII|HXK3	hexokinase 3	protein-coding	Offical	0.850486	0.029	1.2	C2	poor	brown_M5:poor	sel	P-M5:poor	0.850486	0.71596	brown_M5	3101
ITGA5	grey60_M7	ITGA5	ENSG00000161638	7577	protein_coding	3678	CD49e|FNRA|VLA-5|VLA5A	integrin subunit alpha 5	protein-coding	Offical	0.899794	0.0097	1.3	C2	poor	grey60_M7:poor	sel	P-M7:poor	0.899794	0.535321	grey60_M7	3678
LILRB3	brown_M5	LILRB3	ENSG00000204577	3736	protein_coding	11025	CD85A|HL9|ILT-5|ILT5|LILRA6|LIR-3|LIR3|PIR-B|PIRB	leukocyte immunoglobulin like receptor B3	protein-coding	Offical	0.837934	0.0095	1.4	C2	poor	brown_M5:poor	sel	P-M5:poor	0.837934	0.620558	brown_M5	11025
MAN1A1	brown_M5	MAN1A1	ENSG00000111885	5014	protein_coding	4121	HUMM3|HUMM9|MAN9	mannosidase alpha class 1A member 1	protein-coding	Offical	0.819054	0.027	1.2	C2	poor	brown_M5:poor	sel	P-M5:poor	0.819054	0.585759	brown_M5	4121
MYO1G	brown_M5	MYO1G	ENSG00000136286	8727	protein_coding	64005	HA2|HLA-HA2|MHAG	myosin IG	protein-coding	Offical	0.811048	0.0068	1.4	C2	poor	brown_M5:poor	sel	P-M5:poor	0.811048	0.72071	brown_M5	64005
NCF2	brown_M5	NCF2	ENSG00000116701	2928	protein_coding	4688	NCF-2|NOXA2|P67-PHOX|P67PHOX	neutrophil cytosolic factor 2	protein-coding	Offical	0.875131	0.041	1.3	C2	poor	brown_M5:poor	sel	P-M5:poor	0.875131	0.589612	brown_M5	4688
NOD2	brown_M5	NOD2	ENSG00000167207	6873	protein_coding	64127	ACUG|BLAU|BLAUS|CARD15|CD|CLR16.3|IBD1|NLRC2|NOD2B|PSORAS1|YAOS	nucleotide binding oligomerization domain containing 2	protein-coding	Offical	0.818207	0.048	1.3	C2	poor	brown_M5:poor	sel	P-M5:poor	0.818207	0.651851	brown_M5	64127
OLIG2	salmon_M15	OLIG2	ENSG00000205927	3352	protein_coding	10215	BHLHB1|OLIGO2|PRKCBP2|RACK17|bHLHe19	oligodendrocyte transcription factor 2	protein-coding	Offical	0.805934	0.011	0.86	C4	good	salmon_M15:good	sel	IE-M15:good	0.805934	0.528364	salmon_M15	10215
OSCAR	brown_M5	OSCAR	ENSG00000170909	2084	protein_coding	126014	PIGR3|PIgR-3	osteoclast associated Ig-like receptor	protein-coding	Offical	0.884892	0.039	1.3	C2	poor	brown_M5:poor	sel	P-M5:poor	0.884892	0.650821	brown_M5	126014
PTPN7	brown_M5	PTPN7	ENSG00000143851	5906	protein_coding	5778	BPTP-4|HEPTP|LC-PTP|LPTP|PTPNI	protein tyrosine phosphatase non-receptor type 7	protein-coding	Offical	0.836805	0.031	1.3	C2	poor	brown_M5:poor	sel	P-M5:poor	0.836805	0.632862	brown_M5	5778
SERPINH1	grey60_M7	SERPINH1	ENSG00000149257	6281	protein_coding	871	AsTP3|CBP1|CBP2|HSP47|OI10|PIG14|PPROM|RA-A47|SERPINH2|gp46	serpin family H member 1	protein-coding	Offical	0.821513	0.046	1.2	C2	poor	grey60_M7:poor	sel	P-M7:poor	0.821513	0.393321	grey60_M7	871
SOX8	salmon_M15	SOX8	ENSG00000005513	4432	protein_coding	30812	-	SRY-box transcription factor 8	protein-coding	Offical	0.886174	0.048	0.89	C4	good	salmon_M15:good	sel	IE-M15:good	0.886174	0.575093	salmon_M15	30812
TNFSF13	brown_M5	TNFSF13	ENSG00000161955	2276	protein_coding	8741	APRIL|CD256|TALL-2|TALL2|TNLG7B|TRDL-1|UNQ383/PRO715|ZTNF2	TNF superfamily member 13	protein-coding	Offical	0.815994	0.012	1.4	C2	poor	brown_M5:poor	sel	P-M5:poor	0.815994	0.622504	brown_M5	8741
VDR	brown_M5	VDR	ENSG00000111424	5674	protein_coding	7421	NR1I1|PPP1R163	vitamin D receptor	protein-coding	Offical	0.801256	0.0019	1.4	C2	poor	brown_M5:poor	sel	P-M5:poor	0.801256	0.672187	brown_M5	7421
